# Supplementary material for: Computational Identification of the Paralogs and Orthologs of Human Cytochrome P450 Superfamily and the Implication in Drug Discovery
Source: Int J Mol Sci. 2016 Jun 28;17(7):1020. doi: 10.3390/ijms17071020 (PMC4964396; doi:10.3390/ijms17071020)
Supplement: Supplementary file 1 [file ijms-17-01020-s001.zip]

Archive with 8 entries (7 files):
- ijms-122120-Supplementary Materials/
- ijms-122120-Supplementary Materials/Table S1.xlsx
- ijms-122120-Supplementary Materials/Table S2.xlsx
- ijms-122120-Supplementary Materials/Table S3.xlsx
- ijms-122120-Supplementary Materials/Table S4.xlsx
- ijms-122120-Supplementary Materials/Table S5.xlsx
- ijms-122120-Supplementary Materials/Table S6.xlsx
- ijms-122120-Supplementary Materials/Table S7.xlsx
