# Supplementary material for: Computational Identification of the Paralogs and Orthologs of Human Cytochrome P450 Superfamily and the Implication in Drug Discovery
Source: Int J Mol Sci. 2016 Jun 28;17(7):1020. doi: 10.3390/ijms17071020 (PMC4964396; doi:10.3390/ijms17071020)
Supplement: Supplementary file 1 [file ijms-17-01020-s001.zip › ijms-122120-Supplementary Materials/Table S1.xlsx]

## Sheet: Species for homologs in NCBI
Supplementary Table 1. Species used to construct gene trees and identify homologs of human CYPs in NCBI.
Taxonomy ID	Scientific name	Common name	Genome ID	Genome release	Annotation release	Input genes	Grouped genes	Groups
9606	Homo sapiens	human	GCF_000001405.26	GRCh38	106	19806	19129	18732
9598	Pan troglodytes	chimpanzee	GCF_000001515.5	Pan_troglodytes-2.1.4	102	22004	18730	18385
9544	Macaca mulatta	Rhesus monkey	GCF_000002255.3	Mmul_051212	Build 1.2	22231	16843	16517
9615	Canis lupus familiaris	dog	GCF_000002285.3	CanFam3.1	103	19872	18117	17434
9913	Bos taurus	cow	GCF_000003055.4	Bos_taurus_UMD_3.1	103	21025	18798	17530
10090	Mus musculus	mouse	GCF_000001635.22	GRCm38.p2	104	22627	21207	19033
10116	Rattus norvegicus	rat	GCF_000001895.4	Rnor_5.0	104	22892	20616	18871
9031	Gallus gallus	chicken	GCF_000002315.3	Gallus_gallus-4.0	102	17133	14600	13352
8364	Xenopus tropicalis	western clawed frog	GCF_000004195.2	Xtropicalis_v7	101	22156	18447	14412
7955	Danio rerio	zebrafish	GCF_000002035.4	Zv9	103	27270	20897	14559
7227	Drosophila melanogaster	fruit fly	GCF_000001215.2	Release 5	Release 5.48	13944	8438	7016
7165	Anopheles gambiae	malaria mosquito	GCF_000005575.2	AgamP3	AgamP3.3	12600	8428	6957
6239	Caenorhabditis elegans	nematode	GCF_000002985.4	WS195	WS195	20519	7575	4308
4932	Saccharomyces cerevisiae	budding yeast	GCF_000146045.2	R64-1-1	NA	5903	4579	4113
28985	Kluyveromyces lactis	ascomycetes	GCF_000002515.2	ASM251v1	NA	5084	4283	4211
33169	Eremothecium gossypii	ascomycetes	GCF_000091025.4	ASM9102v4	NA	4768	3874	3820
4896	Schizosaccharomyces pombe	fission yeast	GCF_000002945.1	ASM294v2	NA	5132	3018	2741
318829	Magnaporthe oryzae	rice blast fungus	GCF_000002495.2	MG8	NA	12673	6598	6061
5141	Neurospora crassa	ascomycetes	GCF_000182925.1	ASM18292v1	NA	9821	5807	5701
3702	Arabidopsis thaliana	thale cress	GCF_000001735.3	TAIR10	NA	27393	19143	10463
4530	Oryza sativa	rice	GCF_000005425.2	Build 4.0	NA	28521	16112	9787

## Sheet: Species for orthologs in NCBI
Supplementary Table 1. Species whose genomes have been annotated and used to identify orthologs of human CYP genes in NCBI.
Primates (22)
Species	RefSeq assembly(ies)	Annotation Release	Freeze Date	Release Date
Aotus nancymaae (Ma's night monkey)	Anan_1.0 (GCF_000952055.1)	100	2015-04-30	2015-05-04
Callithrix jacchus (white-tufted-ear marmoset)	Callithrix jacchus-3.2 (GCF_000004665.1)	102	2014-08-27	2014-09-02
Cercocebus atys (sooty mangabey)	Caty_1.0 (GCF_000955945.1)	100	2015-03-23	2015-03-30
Chlorocebus sabaeus (green monkey)	Chlorocebus_sabeus 1.1 (GCF_000409795.2)	100	2014-04-29	2014-05-14
Colobus angolensis palliatus (Angolan colobus)	Cang.pa_1.0 (GCF_000951035.1)	100	2015-03-26	2015-03-30
Gorilla gorilla (western gorilla)	gorGor3.1 (GCF_000151905.1)	100	2012-11-20	2012-12-06
Homo sapiens (human)	GRCh38.p2 (GCF_000001405.28)	107	2015-02-19	2015-03-12
	CHM1_1.1 (GCF_000306695.2)
Macaca fascicularis (crab-eating macaque)	Macaca_fascicularis_5.0 (GCF_000364345.1)	100	2013-09-10	2013-09-19
Macaca mulatta (Rhesus monkey)	Mmul_051212 (GCF_000002255.2)	Build 1.2	2010-03-09	2010-06-02
	Macaca mulatta MT (GCF_000005865.1)
Macaca nemestrina (pig-tailed macaque)	Mnem_1.0 (GCF_000956065.1)	100	2015-03-23	2015-03-30
Mandrillus leucophaeus (drill)	Mleu.le_1.0 (GCF_000951045.1)	100	2015-03-26	2015-03-30
Microcebus murinus (gray mouse lemur)	Mmur_2.0 (GCF_000165445.1)	100	2015-05-29	2015-06-10
Nomascus leucogenys (northern white-cheeked gibbon)	Nleu_3.0 (GCF_000146795.2)	102	2015-05-07	2015-05-13
Otolemur garnettii (small-eared galago)	OtoGar3 (GCF_000181295.1)	101	2015-06-09	2015-06-12
Pan paniscus (pygmy chimpanzee)	panpan1 (GCF_000258655.1)	101	2014-08-27	2014-09-02
Pan troglodytes (chimpanzee)	Pan_troglodytes-2.1.4 (GCF_000001515.6)	103	2014-09-29	2014-10-08
Papio anubis (olive baboon)	Panu_2.0 (GCF_000264685.2)	101	2014-09-10	2014-09-18
Pongo abelii (Sumatran orangutan)	P_pygmaeus_2.0.2 (GCF_000001545.4)	102	2014-09-16	2014-09-23
Propithecus coquereli (Coquerel's sifaka)	Pcoq_1.0 (GCF_000956105.1)	100	2015-05-27	2015-06-01
Rhinopithecus roxellana (golden snub-nosed monkey)	Rrox_v1 (GCF_000769185.1)	100	2014-11-18	2014-11-22
Saimiri boliviensis (Bolivian squirrel monkey)	SaiBol1.0 (GCF_000235385.1)	101	2014-11-17	2014-11-24
Tarsius syrichta (Philippine tarsier)	Tarsius_syrichta-2.0.1 (GCF_000164805.1)	100	2014-05-14	2014-05-29
Rodents (15)
Species	RefSeq assembly(ies)	Annotation Release	Freeze Date	Release Date
Cavia porcellus (domestic guinea pig)	Cavpor3.0 (GCF_000151735.1)	102	2015-07-08	2015-07-14
Chinchilla lanigera (long-tailed chinchilla)	ChiLan1.0 (GCF_000276665.1)	100	2013-08-19	2013-08-27
Cricetulus griseus (Chinese hamster)	CriGri_1.0 (GCF_000223135.1)	101	2014-04-25	2014-05-02
	C_griseus_v1.0 (GCF_000419365.1)
Dipodomys ordii (Ord's kangaroo rat)	Dord_2.0 (GCF_000151885.1)	100	2015-06-24	2015-07-07
Fukomys damarensis (Damara mole-rat)	DMR_v1.0 (GCF_000743615.1)	100	2014-12-08	2014-12-10
Heterocephalus glaber (naked mole-rat)	HetGla_female_1.0 (GCF_000247695.1)	101	2015-06-29	2015-07-02
Ictidomys tridecemlineatus (thirteen-lined ground squirrel)	SpeTri2.0 (GCF_000236235.1)	100	2013-08-09	2013-08-21
Jaculus jaculus (lesser Egyptian jerboa)	JacJac1.0 (GCF_000280705.1)	101	2015-06-18	2015-06-23
Mesocricetus auratus (golden hamster)	MesAur1.0 (GCF_000349665.1)	101	2015-07-08	2015-07-13
Microtus ochrogaster (prairie vole)	MicOch1.0 (GCF_000317375.1)	100	2013-08-15	2013-08-21
Mus musculus (house mouse)	GRCm38.p3 (GCF_000001635.23)	105	2015-01-16	2015-02-09
	Mm_Celera (GCF_000002165.2)
Nannospalax galili (Upper Galilee mountains blind mole rat)	S.galili_v1.0 (GCF_000622305.1)	100	2014-08-06	2014-08-22
Octodon degus (degu)	OctDeg1.0 (GCF_000260255.1)	101	2015-05-07	2015-05-13
Peromyscus maniculatus bairdii (prairie deer mouse)	Pman_1.0 (GCF_000500345.1)	100	2014-02-26	2014-03-05
Rattus norvegicus (Norway rat)	Rnor_6.0 (GCF_000001895.5)	105	2014-07-18	2014-08-07
Even-toed ungulates and whales (Cetartiodactyla) (17)
Species	RefSeq assembly(ies)	Annotation Release	Freeze Date	Release Date
Vicugna pacos (alpaca)	Vicugna_pacos-2.0.1 (GCF_000164845.1)	100	2013-11-22	2013-12-02
Tursiops truncatus (bottlenosed dolphin)	Ttru_1.4 (GCF_000151865.1)	100	2013-03-13	2013-03-28
Sus scrofa (pig)	Sscrofa10.2 (GCF_000003025.5)	104	2013-09-18	2013-09-29
Physeter catodon (sperm whale)	Physeter_macrocephalus-2.0.2 (GCF_000472045.1)	100	2014-03-05	2014-03-11
Pantholops hodgsonii (chiru)	PHO1.0 (GCF_000400835.1)	100	2013-10-30	2013-11-06
Ovis aries (sheep)	Oar_v3.1 (GCF_000298735.1)	101	2015-03-03	2015-04-03
	Oori1 (GCF_000765115.1)
Orcinus orca (killer whale)	Oorc_1.1 (GCF_000331955.1)	101	2015-05-13	2015-05-15
Lipotes vexillifer (Yangtze River dolphin)	Lipotes_vexillifer_v1 (GCF_000442215.1)	100	2014-03-27	2014-04-01
Capra hircus (goat)	CHIR_1.0 (GCF_000317765.1)	100	2013-09-17	2013-09-30
Camelus ferus (Wild Bactrian camel)	CB1 (GCF_000311805.1)	100	2013-11-22	2013-11-29
Camelus dromedarius (Arabian camel)	PRJNA234474_Ca_dromedarius_V1.0 (GCF_000767585.1)	100	2015-01-05	2015-01-07
Camelus bactrianus (Bactrian camel)	Ca_bactrianus_MBC_1.0 (GCF_000767855.1)	100	2015-01-02	2015-01-06
Bubalus bubalis (water buffalo)	UMD_CASPUR_WB_2.0 (GCF_000471725.1)	100	2013-11-25	2014-03-14
Bos taurus (cattle)	Bos_taurus_UMD_3.1.1 (GCF_000003055.6)	104	2014-12-19	2014-12-31
	Btau_4.6.1 (GCF_000003205.5)
Bos mutus (wild yak)	BosGru_v2.0 (GCF_000298355.1)	100	2013-10-22	2013-11-01
Bison bison bison (American bison)	Bison_UMD1.0 (GCF_000754665.1)	100	2014-12-23	2014-12-31
Balaenoptera acutorostrata scammoni (minke whale)	BalAcu1.0 (GCF_000493695.1)	100	2014-03-06	2014-03-17
Other Mammals (34)
Species	RefSeq assembly(ies)	Annotation Release	Freeze Date	Release Date
Ailuropoda melanoleuca (giant panda)	AilMel_1.0 (GCF_000004335.2)	101	2015-01-29	2015-02-04
Canis lupus familiaris (dog)	CanFam3.1 (GCF_000002285.3)	103	2013-09-16	2013-09-24
Ceratotherium simum simum (southern white rhinoceros)	CerSimSim1.0 (GCF_000283155.1)	100	2013-04-01	2013-04-11
Chrysochloris asiatica (Cape golden mole)	ChrAsi1.0 (GCF_000296735.1)	100	2014-02-10	2014-02-19
Condylura cristata (star-nosed mole)	ConCri1.0 (GCF_000260355.1)	101	2015-06-05	2015-06-10
Dasypus novemcinctus (nine-banded armadillo)	Dasnov3.0 (GCF_000208655.1)	101	2015-05-06	2015-05-13
Echinops telfairi (small Madagascar hedgehog)	EchTel2.0 (GCF_000313985.1)	101	2015-06-23	2015-06-25
Elephantulus edwardii (Cape elephant shrew)	EleEdw1.0 (GCF_000299155.1)	100	2014-02-10	2014-02-19
Eptesicus fuscus (big brown bat)	EptFus1.0 (GCF_000308155.1)	100	2014-05-26	2014-05-30
Equus caballus (horse)	EquCab2.0 (GCF_000002305.2)	101	2013-09-13	2013-09-23
Equus przewalskii (Przewalski's horse)	Burgud (GCF_000696695.1)	100	2014-07-10	2014-07-14
Erinaceus europaeus (western European hedgehog)	EriEur2.0 (GCF_000296755.1)	100	2014-04-18	2014-04-22
Felis catus (domestic cat)	Felis_catus_8.0 (GCF_000181335.2)	102	2015-02-06	2015-02-11
Galeopterus variegatus (Sunda flying lemur)	G_variegatus-3.0.2 (GCF_000696425.1)	100	2014-07-18	2014-07-23
Leptonychotes weddellii (Weddell seal)	LepWed1.0 (GCF_000349705.1)	100	2014-01-28	2014-02-14
Loxodonta africana (African savanna elephant)	Loxafr3.0 (GCF_000001905.1)	101	2014-12-08	2014-12-11
Monodelphis domestica (gray short-tailed opossum)	MonDom5 (GCF_000002295.2)	102	2014-04-01	2014-04-14
Mustela putorius furo (domestic ferret)	MusPutFur1.0 (GCF_000215625.1)	101	2015-06-25	2015-07-01
Myotis brandtii (Brandt's bat)	ASM41265v1 (GCF_000412655.1)	100	2013-10-21	2013-10-30
Myotis davidii (bats)	ASM32734v1 (GCF_000327345.1)	100	2014-01-28	2014-02-12
Myotis lucifugus (little brown bat)	Myoluc2.0 (GCF_000147115.1)	100	2013-11-11	2013-11-15
Ochotona princeps (American pika)	OchPri3.0 (GCF_000292845.1)	101	2015-06-15	2015-06-19
Odobenus rosmarus divergens (Pacific walrus)	Oros_1.0 (GCF_000321225.1)	101	2015-05-18	2015-05-26
Ornithorhynchus anatinus (platypus)	Ornithorhynchus_anatinus-5.0.1 (GCF_000002275.2)	102	2014-04-25	2014-04-30
Orycteropus afer afer (aardvark)	OryAfe1.0 (GCF_000298275.1)	100	2014-05-09	2014-05-14
Oryctolagus cuniculus (rabbit)	OryCun2.0 (GCF_000003625.3)	101	2014-06-06	2014-06-13
Panthera tigris altaica (Amur tiger)	PanTig1.0 (GCF_000464555.1)	100	2014-03-03	2014-03-07
Pteropus alecto (black flying fox)	ASM32557v1 (GCF_000325575.1)	100	2014-02-12	2014-02-21
Pteropus vampyrus (large flying fox)	Pvam_2.0 (GCF_000151845.1)	100	2015-02-19	2015-02-23
Sarcophilus harrisii (Tasmanian devil)	Devil_ref v7.0 (GCF_000189315.1)	101	2015-05-12	2015-05-15
Sorex araneus (European shrew)	SorAra2.0 (GCF_000181275.1)	101	2015-06-15	2015-06-18
Trichechus manatus latirostris (Florida manatee)	TriManLat1.0 (GCF_000243295.1)	101	2015-05-15	2015-05-26
Tupaia chinensis (Chinese tree shrew)	TupChi_1.0 (GCF_000334495.1)	100	2013-11-19	2013-12-03
Ursus maritimus (polar bear)	UrsMar_1.0 (GCF_000687225.1)	100	2014-07-31	2014-08-04
Birds (53)
Species	RefSeq assembly(ies)	Annotation Release	Freeze Date	Release Date
Acanthisitta chloris (rifleman)	ASM69581v1 (GCF_000695815.1)	100	2014-09-03	2014-09-05
Anas platyrhynchos (mallard)	BGI_duck_1.0 (GCF_000355885.1)	101	2015-06-29	2015-07-10
Anser cygnoides domesticus (birds)	AnsCyg_PRJNA183603_v1.0 (GCF_000971095.1)	100	2015-07-22	2015-07-24
Apaloderma vittatum (bar-tailed trogon)	ASM70340v1 (GCF_000703405.1)	100	2014-10-22	2014-10-24
Aptenodytes forsteri (emperor penguin)	ASM69914v1 (GCF_000699145.1)	100	2014-09-18	2014-09-22
Aquila chrysaetos canadensis (golden eagle)	Aquila_chrysaetos-1.0.2 (GCF_000766835.1)	100	2015-03-10	2015-03-13
Balearica regulorum gibbericeps (East African grey crowned-crane)	ASM70989v1 (GCF_000709895.1)	100	2014-11-17	2014-11-18
Buceros rhinoceros silvestris (Rhinoceros hornbill)	ASM71030v1 (GCF_000710305.1)	100	2014-11-04	2014-11-06
Calypte anna (Anna's hummingbird)	ASM69908v1 (GCF_000699085.1)	100	2014-07-08	2014-07-10
Caprimulgus carolinensis (chuck-will's-widow)	ASM70074v1 (GCF_000700745.1)	100	2014-11-03	2014-11-06
Cariama cristata (red-legged seriema)	ASM69053v1 (GCF_000690535.1)	100	2014-10-16	2014-10-21
Chaetura pelagica (chimney swift)	ChaPel_1.0 (GCF_000747805.1)	100	2014-10-29	2014-10-31
Charadrius vociferus (killdeer)	ASM70802v2 (GCF_000708025.1)	100	2014-10-21	2014-10-24
Chlamydotis macqueenii (Macqueen's bustard)	ASM69519v1 (GCF_000695195.1)	100	2014-11-04	2014-11-07
Colius striatus (speckled mousebird)	ASM69071v1 (GCF_000690715.1)	100	2014-11-06	2014-11-07
Columba livia (rock pigeon)	Cliv_1.0 (GCF_000337935.1)	100	2013-08-29	2013-09-15
Corvus brachyrhynchos (American crow)	ASM69197v1 (GCF_000691975.1)	100	2014-07-29	2014-07-31
Corvus cornix cornix (hooded crow)	Hooded_Crow_genome (GCF_000738735.1)	100	2014-11-24	2014-11-26
Cuculus canorus (common cuckoo)	ASM70932v1 (GCF_000709325.1)	100	2014-10-09	2014-10-14
Egretta garzetta (little egret)	ASM68718v1 (GCF_000687185.1)	100	2014-10-10	2014-10-16
Eurypyga helias (sunbittern)	ASM69077v1 (GCF_000690775.1)	100	2014-11-03	2014-11-06
Falco cherrug (Saker falcon)	F_cherrug_v1.0 (GCF_000337975.1)	100	2013-09-03	2013-09-11
Falco peregrinus (peregrine falcon)	F_peregrinus_v1.0 (GCF_000337955.1)	101	2015-07-30	2015-08-03
Ficedula albicollis (collared flycatcher)	FicAlb1.5 (GCF_000247815.1)	100	2013-07-07	2013-07-17
Fulmarus glacialis (northern fulmar)	ASM69083v1 (GCF_000690835.1)	100	2014-10-07	2014-10-14
Gallus gallus (chicken)	Gallus_gallus-4.0 (GCF_000002315.3)	102	2013-06-11	2013-06-19
Gavia stellata (red-throated loon)	ASM69087v1 (GCF_000690875.1)	100	2014-10-15	2014-10-21
Geospiza fortis (medium ground-finch)	GeoFor_1.0 (GCF_000277835.1)	100	2013-09-02	2013-09-13
Haliaeetus albicilla (white-tailed eagle)	ASM69140v1 (GCF_000691405.1)	100	2014-10-23	2014-10-28
Haliaeetus leucocephalus (bald eagle)	Haliaeetus_leucocephalus-4.0 (GCF_000737465.1)	100	2014-12-04	2014-12-06
Leptosomus discolor (cuckoo roller)	ASM69178v1 (GCF_000691785.1)	100	2014-10-27	2014-10-28
Manacus vitellinus (golden-collared manakin)	ASM69201v2 (GCF_000692015.1)	100	2014-08-28	2014-08-31
Meleagris gallopavo (turkey)	Turkey_5.0 (GCF_000146605.2)	101	2014-12-10	2014-12-18
Melopsittacus undulatus (budgerigar)	Melopsittacus_undulatus_6.3 (GCF_000238935.1)	102	2015-07-10	2015-07-14
Merops nubicus (carmine bee-eater)	ASM69184v1 (GCF_000691845.1)	100	2014-08-29	2014-09-02
Mesitornis unicolor (brown roatelo)	ASM69576v1 (GCF_000695765.1)	100	2014-11-03	2014-11-06
Nestor notabilis (Kea)	ASM69687v1 (GCF_000696875.1)	100	2014-10-29	2014-10-31
Nipponia nippon (crested ibis)	ASM70822v1 (GCF_000708225.1)	100	2014-10-03	2014-10-07
Opisthocomus hoazin (hoatzin)	ASM69207v1 (GCF_000692075.1)	100	2014-10-27	2014-10-28
Pelecanus crispus (Dalmatian pelican)	ASM68737v1 (GCF_000687375.1)	100	2014-10-03	2014-10-06
Phaethon lepturus (white-tailed tropicbird)	ASM68728v1 (GCF_000687285.1)	100	2014-11-05	2014-11-17
Phalacrocorax carbo (great cormorant)	ASM70892v1 (GCF_000708925.1)	100	2014-10-06	2014-10-08
Picoides pubescens (downy woodpecker)	ASM69900v1 (GCF_000699005.1)	100	2014-10-21	2014-10-24
Pseudopodoces humilis (Tibetan ground-tit)	PseHum1.0 (GCF_000331425.1)	100	2013-09-07	2013-09-13
Pterocles gutturalis (yellow-throated sandgrouse)	ASM69924v1 (GCF_000699245.1)	100	2014-11-02	2014-11-06
Pygoscelis adeliae (Adelie penguin)	ASM69910v1 (GCF_000699105.1)	100	2014-09-23	2014-09-26
Serinus canaria (common canary)	SCA1 (GCF_000534875.1)	100	2014-09-03	2014-09-14
Struthio camelus australis (African ostrich)	ASM69896v1 (GCF_000698965.1)	100	2014-10-14	2014-10-15
Taeniopygia guttata (zebra finch)	Taeniopygia_guttata-3.2.4 (GCF_000151805.1)	103	2015-05-19	2015-05-26
Tauraco erythrolophus (red-crested turaco)	ASM70936v1 (GCF_000709365.1)	100	2014-10-30	2014-10-31
Tinamus guttatus (white-throated tinamou)	ASM70537v2 (GCF_000705375.1)	100	2014-11-06	2014-11-13
Tyto alba (barn owl)	ASM68720v1 (GCF_000687205.1)	100	2014-10-30	2014-10-31
Zonotrichia albicollis (white-throated sparrow)	Zonotrichia_albicollis-1.0.1 (GCF_000385455.1)	100	2013-09-06	2013-09-12
Fish (22)
Species	RefSeq assembly(ies)	Annotation Release	Freeze Date	Release Date
Astyanax mexicanus (Mexican tetra)	Astyanax_mexicanus-1.0.2 (GCF_000372685.1)	100	2014-03-18	2014-03-25
Callorhinchus milii (elephant shark)	Callorhinchus_milii-6.1.3 (GCF_000165045.1)	100	2014-04-29	2014-05-09
Clupea harengus (Atlantic herring)	ASM96633v1 (GCF_000966335.1)	100	2015-06-10	2015-06-12
Cynoglossus semilaevis (tongue sole)	Cse_v1.0 (GCF_000523025.1)	100	2014-06-17	2014-06-19
Danio rerio (zebrafish)	GRCz10 (GCF_000002035.5)	104	2014-09-19	2014-09-24
Esox lucius (northern pike)	ASM72191v2 (GCF_000721915.2)	101	2015-07-09	2015-07-14
Fundulus heteroclitus (mummichog)	Fundulus_heteroclitus-3.0.2 (GCF_000826765.1)	100	2015-06-10	2015-06-15
Haplochromis burtoni (Burton's mouthbrooder)	Stegastes_partitus-1.0.2 (GCF_000690725.1)	100	2013-09-26	2013-10-30
Larimichthys crocea (large yellow croaker)	ASM74293v1 (GCF_000742935.1)	100	2014-12-15	2014-12-18
Latimeria chalumnae (coelacanth)	LatCha1 (GCF_000225785.1)	100	2013-10-31	2013-11-05
Lepisosteus oculatus (spotted gar)	LepOcu1 (GCF_000242695.1)	100	2014-01-02	2014-01-14
Maylandia zebra (zebra mbuna)	MetZeb1.1 (GCF_000238955.1)	101	2015-06-15	2015-06-17
Neolamprologus brichardi (lyretail cichlid)	NeoBri1.0 (GCF_000239395.1)	100	2014-01-14	2014-02-10
Notothenia coriiceps (black rockcod)	NC01 (GCF_000735185.1)	100	2014-12-18	2014-12-23
Oreochromis niloticus (Nile tilapia)	Orenil1.1 (GCF_000188235.2)	102	2015-07-28	2015-07-30
Oryzias latipes (Japanese medaka)	ASM31367v1 (GCF_000313675.1)	101	2015-03-02	2015-03-05
Poecilia formosa (Amazon molly)	Poecilia_formosa-5.1.2 (GCF_000485575.1)	100	2014-04-18	2014-04-22
Poecilia reticulata (guppy)	Guppy_female_1.0+MT (GCF_000633615.1)	100	2014-06-20	2014-06-24
Pundamilia nyererei (bony fishes)	PunNye1.0 (GCF_000239375.1)	100	2013-09-26	2013-09-30
Stegastes partitus (bicolor damselfish)	Stegastes_partitus-1.0.2 (GCF_000690725.1)	100	2014-06-16	2014-06-19
Takifugu rubripes (torafugu)	FUGU5 (GCF_000180615.1)	101	2015-03-11	2015-03-16
Xiphophorus maculatus (southern platyfish)	Xiphophorus_maculatus-4.4.2 (GCF_000241075.1)	100	2013-10-18	2013-10-23
Other Vertebrates (8)
Species	RefSeq assembly(ies)	Annotation Release	Freeze Date	Release Date
Alligator mississippiensis (American alligator)	allMis0.2 (GCF_000281125.1)	100	2013-12-02	2013-12-09
Alligator sinensis (Chinese alligator)	ASM45574v1 (GCF_000455745.1)	100	2013-11-01	2013-11-06
Anolis carolinensis (green anole)	AnoCar2.0 (GCF_000090745.1)	101	2014-05-19	2014-05-22
Chelonia mydas (green sea turtle)	CheMyd_1.0 (GCF_000344595.1)	100	2014-02-28	2014-03-07
Chrysemys picta (painted turtle)	Chrysemys_picta_bellii-3.0.3 (GCF_000241765.3)	101	2014-05-23	2014-06-04
Pelodiscus sinensis (Chinese soft-shelled turtle)	PelSin_1.0 (GCF_000230535.1)	100	2013-11-11	2013-11-15
Python bivittatus (Burmese python)	Python_molurus_bivittatus-5.0.2 (GCF_000186305.1)	100	2014-03-25	2014-04-01
Xenopus (Silurana) tropicalis (western clawed frog)	Xtropicalis_v7 (GCF_000004195.2)	102	2015-06-19	2015-06-23

## Sheet: Species for orthologs in Ensemb
Supplementary Table 1. Species used to construct gene trees and identify orthologs of human CYPs in Ensembl release 81.
Common name	Scientific name	Taxon ID	Ensembl Assembly	Accession	Variation database	Regulation database	Pre assembly
Aardvark (Pre)	Orycteropus afer afer	1230840	-	-	-	-	OryAfe1
Alpaca	Vicugna pacos	30538	vicPac1	-	-	-	-
Amazon molly	Poecilia formosa	48698	Poecilia_formosa-5.1.2	GCA_000485575.1	-	-	-
Anole lizard	Anolis carolinensis	28377	AnoCar2.0	GCA_000090745.1	-	-	-
Armadillo	Dasypus novemcinctus	9361	Dasnov3.0	GCA_000208655.2	-	-	-
Budgerigar (Pre)	Melopsittacus undulatus	13146	-	-	-	-	MelUnd6.3
Bushbaby	Otolemur garnettii	30611	OtoGar3	GCA_000181295.3	-	-	-
C. intestinalis	Ciona intestinalis	7719	KH	GCA_000224145.1	-	Y	-
C. savignyi	Ciona savignyi	51511	CSAV 2.0	-	-	-	-
C. elegans	Caenorhabditis elegans	6239	WBcel235	GCA_000002985.3	-	Y	-
Cat	Felis catus	9685	Felis_catus_6.2	GCA_000181335.2	Y	-	-
Cave fish	Astyanax mexicanus	7994	AstMex102	GCA_000372685.1	-	-	-
Chicken	Gallus gallus	9031	Galgal4	GCA_000002315.2	Y	Y	-
Chimpanzee	Pan troglodytes	9598	CHIMP2.1.4	GCA_000001515.4	Y	Y	-
Chinese hamster (Pre)	Cricetulus griseus	10029	-	-	-	-	CriGRi_1.0
Chinese softshell turtle	Pelodiscus sinensis	13735	PelSin_1.0	GCA_000230535.1	-	-	-
Cod	Gadus morhua	8049	gadMor1	-	-	-	-
Coelacanth	Latimeria chalumnae	7897	LatCha1	GCA_000225785.1	-	-	-
Cow	Bos taurus	9913	UMD3.1	GCA_000003055.3	Y	Y	-
Crab eating-macaque (Pre)	Macaca fascicularis	9541	-	-	-	-	MacFas_5.0
Dog	Canis lupus familiaris	9615	CanFam3.1	GCA_000002285.2	Y	Y	-
Dolphin	Tursiops truncatus	9739	turTru1	-	-	-	-
Duck	Anas platyrhynchos	8839	BGI_duck_1.0	GCA_000355885.1	-	-	-
Elephant	Loxodonta africana	9785	Loxafr3.0	GCA_000001905.1	-	-	-
Ferret	Mustela putorius furo	9669	MusPutFur1.0	GCA_000215625.1	-	-	-
Flycatcher	Ficedula albicollis	59894	FicAlb_1.4	GCA_000247815.1	-	-	-
Fruitfly	Drosophila melanogaster	7227	BDGP6	GCA_000001215.4	Y	Y	-
Fugu	Takifugu rubripes	31033	FUGU 4.0	-	-	-	-
Gibbon	Nomascus leucogenys	61853	Nleu1.0	GCA_000146795.1	Y	-	-
Gorilla	Gorilla gorilla gorilla	9595	gorGor3.1	GCA_000151905.1	-	-	-
Guinea Pig	Cavia porcellus	10141	cavPor3	-	-	-	-
Hamadryas Baboon (Pre)	Papio hamadryas	9557	-	-	-	-	Pham
Hedgehog	Erinaceus europaeus	9365	eriEur1	-	-	-	-
Horse	Equus caballus	9796	Equ Cab 2	GCA_000002305.1	Y	-	-
Human	Homo sapiens	9606	GRCh38.p3	GCA_000001405.18	Y	Y	-
Hyrax	Procavia capensis	9813	proCap1	-	-	-	-
Kangaroo rat	Dipodomys ordii	10020	dipOrd1	-	-	-	-
Lamprey	Petromyzon marinus	7757	Pmarinus_7.0	-	-	-	-
Lesser hedgehog tenrec	Echinops telfairi	9371	TENREC	-	-	-	-
Macaque	Macaca mulatta	9544	MMUL 1.0	-	Y	Y	-
Marmoset	Callithrix jacchus	9483	C_jacchus3.2.1	GCA_000004665.1	-	-	-
Medaka	Oryzias latipes	8090	HdrR	-	-	-	-
Megabat	Pteropus vampyrus	132908	pteVam1	-	-	-	-
Microbat	Myotis lucifugus	59463	Myoluc2.0	GCA_000147115.1	-	-	-
Mouse	Mus musculus	10090	GRCm38.p4	GCA_000001635.6	Y	Y	-
Mouse Lemur	Microcebus murinus	30608	micMur1	-	-	-	-
Naked mole-rat (Pre)	Heterocephalus glaber	10181	-	-	-	-	HetGla_female_1.0
Olive baboon	Papio anubis	9555	PapAnu2.0	GCA_000264685.1	-	-	-
Opossum	Monodelphis domestica	13616	monDom5	GCF_000002295.2	Y	-	-
Orangutan	Pongo abelii	9601	PPYG2	GCA_000001545.1	Y	-	-
Painted Turtle (Pre)	Chrysemys picta bellii	8479	-	-	-	-	ChrPicBel3.0.1
Panda	Ailuropoda melanoleuca	9646	ailMel1	GCA_000004335.1	-	-	-
Pig	Sus scrofa	9823	Sscrofa10.2	GCA_000003025.4	Y	Y	-
Pika	Ochotona princeps	9978	OchPri2.0	-	-	-	-
Platyfish	Xiphophorus maculatus	8083	Xipmac4.4.2	GCA_000241075.1	-	-	-
Platypus	Ornithorhynchus anatinus	9258	OANA5	GCF_000002275.2	Y	Y	-
Prairie vole (Pre)	Microtus ochrogaster	79684	-	-	-	-	MicOch1.0
Rabbit	Oryctolagus cuniculus	9986	OryCun2.0	GCA_000003625.1	-	Y	-
Rat	Rattus norvegicus	10116	Rnor_6.0	GCA_000001895.4	Y	Y	-
Rhinoceros (Pre)	Ceratotherium simum simum	73337	-	-	-	-	CerSimSim1
S. cerevisiae	Saccharomyces cerevisiae	4932	R64-1-1	GCA_000146045.2	Y	Y	-
Sheep	Ovis aries	9940	Oar_v3.1	GCA_000298735.1	Y	-	-
Shrew	Sorex araneus	42254	sorAra1	-	-	-	-
Shrew (Pre)	Sorex araneus	42254	-	-	-	-	SorAra2.0
Sloth	Choloepus hoffmanni	9358	choHof1	-	-	-	-
Sperm whale (Pre)	Physter macrocephalus	9755	-	-	-	-	PhyMac_2.0.2
Spotted gar	Lepisosteus oculatus	7918	LepOcu1	GCA_000242695.1	-	-	-
Squirrel	Ictidomys tridecemlineatus	43179	spetri2	GCA_000236235.1	-	-	-
Squirrel monkey (Pre)	Saimiri boliviensis	39432	-	-	-	-	SalBol1.0
Stickleback	Gasterosteus aculeatus	69293	BROAD S1	-	-	-	-
Tarsier	Tarsius syrichta	9478	tarSyr1	-	-	-	-
Tasmanian devil	Sarcophilus harrisii	9305	Devil_ref v7.0	GCA_000189315.1	-	-	-
Tetraodon	Tetraodon nigroviridis	99883	TETRAODON 8.0	-	Y	-	-
Tilapia	Oreochromis niloticus	8128	Orenil1.0	GCA_000188235.1	-	-	-
Tree Shrew	Tupaia belangeri	37347	tupBel1	-	-	-	-
Turkey	Meleagris gallopavo	9103	Turkey_2.01	GCA_000146605.1	Y	-	-
Vervet-AGM	Chlorocebus sabaeus	60711	ChlSab1.1	GCA_000409795.2	-	-	-
Wallaby	Macropus eugenii	9315	Meug_1.0	GCA_000004035.1	-	-	-
Xenopus	Xenopus tropicalis	8364	JGI 4.2	GCA_000004195.1	-	Y	-
Zebra Finch	Taeniopygia guttata	59729	taeGut3.2.4	-	Y	-	-
Zebrafish	Danio rerio	7955	GRCz10	GCA_000002035.3	Y	Y	-

## Sheet: PANTHER (104 species)
Organism	Common Name	Short Name	Genome Source	Date	Total # of Genes	# of Genes in Families	# of genes with Molecular Function	# of Molecular Function terms	# of Molecular Function annotations	# of genes with Biological Process	# of Biological Process terms	# of Biological Process annotations	# of genes with Cellular component	# of Cellular component terms	# of Cellular Component annotations	# of genes with Protein Class	# of Protein Class terms	# of Protein Class annotations	# of genes with Pathway components	# of Pathway terms	# of Pathway annotations
Anolis carolinensis	lizard	ANOCA	Ensembl	2014-4	18579	16546	9524	174	43392	10691	242	100042	3545	53	13738	9846	213	31247	2271	2261	6066
Anopheles gambiae	mosquito	ANOGA	Gene	2014-4	13546	11136	6412	166	28132	6801	222	55030	2092	45	8231	6652	200	21124	1135	1155	2587
Aquifex aeolicus	aquifex	AQUAE	EnsemblGenome	2014-4	1557	1232	682	102	2508	707	103	3774	161	17	506	671	99	1862	215	260	317
Arabidopsis thaliana	arabidopsis	ARATH	TAIR	2014-4	26684	23254	9161	148	42951	10049	178	73004	2678	44	11925	9624	178	31459	1520	754	2834
Ashbya gossypii	ashbya	ASHGO	EnsemblGenome	2014-4	4774	3937	2196	143	9397	2458	161	18071	773	42	3846	2300	174	6890	531	640	1055
Bacillus cereus	bacillus_cereus	BACCR	EnsemblGenome	2014-4	5241	3502	1734	112	6659	1783	113	9747	422	17	1300	1757	118	4850	337	342	541
Bacillus subtilis	bacillus_subtilis	BACSU	EnsemblGenome	2014-4	4193	2943	1520	109	5789	1550	114	8599	311	17	991	1523	111	4220	325	355	505
Bacteroides thetaiotaomicron	bacteroidetes	BACTN	EnsemblGenome	2014-4	4818	3030	1486	107	5954	1517	111	8283	326	20	978	1558	113	4587	330	321	530
Batrachochytrium dendrobatidis	chytrid	BATDJ	Gene	2014-4	8700	5849	2922	140	12769	3234	159	23234	1022	41	4913	3059	174	9198	783	689	1538
Bos taurus	cow	BOVIN	Ensembl	2014-4	19872	19110	10947	175	49629	12371	248	117083	4288	54	15902	11205	212	35802	2542	2429	6458
Brachypodium distachyon	purple_false_brome	BRADI	EnsemblGenome	2014-4	26569	23478	9131	148	42921	10150	178	72476	2622	44	11191	9566	177	31346	1178	775	2204
Bradyrhizobium japonicum	bradyrhizobium	BRAJA	Gene	2014-4	8086	5458	2697	122	10512	2804	118	16248	572	22	1674	2759	125	8034	402	382	666
Branchiostoma floridae	branchiostoma	BRAFL	Gene	2014-4	28633	20728	11002	165	45130	11638	219	94301	4165	46	14577	11290	203	36001	1786	1171	4508
Caenorhabditis briggsae	c_briggsae	CAEBR	Gene	2014-4	22145	14229	7274	162	30599	7540	223	64772	2348	49	9335	7535	200	22769	1060	1066	2685
Caenorhabditis elegans	nematode_worm	CAEEL	WormBase	2014-4	20490	14768	7564	162	30491	7715	223	65482	2390	49	9493	7770	200	22820	1009	1068	2365
Candida albicans	candida	CANAL	Gene	2014-4	9279	5028	2778	141	11543	3038	161	21689	882	41	4202	2873	171	8402	613	659	1271
Canis familiaris	dog	CANFA	Ensembl	2014-4	19714	18350	10526	175	48169	11915	248	112336	4011	52	15398	10852	213	34814	2516	2411	6468
Chlamydia trachomatis	chlamydia	CHLTR	EnsemblGenome	2014-4	895	604	343	89	1433	361	104	2033	87	15	339	343	87	1032	100	158	179
Chlamydomonas reinhardtii	green_algae	CHLRE	EnsemblGenome	2014-4	14403	8315	4377	147	18660	4720	173	33547	1292	42	5975	4545	180	14251	845	658	1881
Chloroflexus aurantiacus	chloroflexus	CHLAA	EnsemblGenome	2014-4	3819	2758	1475	112	5870	1518	107	8236	292	16	935	1545	113	4677	310	298	467
Ciona intestinalis	ciona	CIOIN	Ensembl	2014-4	16656	9744	5324	164	23107	5752	218	45872	1859	45	7433	5497	204	17069	1084	1084	2641
Clostridium botulinum	clostridium	CLOBH	EnsemblGenome	2014-4	3538	2415	1191	109	4886	1227	112	7163	299	19	967	1226	110	3570	233	300	397
Coxiella burnetii	coxiella	COXBU	EnsemblGenome	2014-4	1851	1192	618	104	2346	648	106	3559	137	18	477	617	102	1793	197	264	324
Cryptococcus neoformans	cryptococcus	CRYNJ	EnsemblGenome	2014-4	6271	4949	2787	138	11531	3061	163	21712	815	39	3977	2911	169	8521	606	692	1253
Danio rerio	zebrafish	DANRE	Ensembl	2014-4	25357	22475	13636	174	62648	15379	241	147077	5202	53	18830	13983	212	46253	2811	2228	7577
Daphnia pulex	water_flea	DAPPU	Gene	2014-4	30587	16050	8036	166	36860	8576	219	68222	2607	45	11046	8411	202	26869	1670	1142	3696
Deinococcus radiodurans	deinococcus	DEIRA	EnsemblGenome	2014-4	3097	2043	1037	110	3940	1074	110	5673	222	19	711	1070	113	3003	263	309	404
Dictyoglomus turgidum	dictyoglomus	DICTD	EnsemblGenome	2014-4	1732	1412	721	109	2844	754	102	4006	165	17	543	734	109	2085	181	244	284
Dictyostelium discoideum	dictyostelium	DICDI	dictyBase	2014-4	13051	9241	4564	145	19606	4982	169	40040	1187	41	5555	4740	174	15134	742	676	1734
Dictyostelium purpureum	d_purpureum	DICPU	Gene	2014-4	12399	8491	4187	143	18418	4581	168	33810	1155	41	5350	4355	172	13495	695	677	1613
Drosophila melanogaster	fruit_fly	DROME	FlyBase	2014-4	13690	10787	6021	168	26520	6482	222	52342	1910	45	7950	6300	201	19819	1188	1164	2773
Emericella nidulans	aspergillus	EMENI	EnsemblGenome	2014-4	10566	8088	4474	146	17291	4810	165	31006	1031	41	4847	4634	179	13053	691	722	1343
Entamoeba histolytica	entamoeba	ENTHI	EnsemblGenome	2014-4	8164	4719	2707	134	12239	3055	148	23906	848	38	4179	2903	152	8773	651	490	1816
Equus caballus	horse	HORSE	Ensembl	2014-4	20384	18931	10389	175	46667	11688	247	110692	4092	54	15015	10516	212	33706	2384	2398	6156
Escherichia coli	e_coli	ECOLI	EcoGene	2014-4	4260	3323	1749	118	6652	1812	116	9890	449	21	1332	1725	119	4782	358	430	608
Felis catus	cat	FELCA	Ensembl	2014-4	19401	18062	10340	175	46897	11676	248	110300	4023	54	15327	10627	213	33949	2467	2394	6347
Fusobacterium nucleatum	fusobacterium	FUSNN	EnsemblGenome	2014-4	2057	1442	704	104	2839	738	109	4178	165	18	555	707	105	2012	163	211	259
Gallus gallus	chicken	CHICK	Ensembl	2014-4	15696	14258	8437	173	38334	9521	241	89809	3198	51	12405	8837	211	28230	2096	2227	5523
Geobacter sulfurreducens	geobacter	GEOSL	EnsemblGenome	2014-4	3427	2444	1116	108	4379	1155	114	6352	275	19	882	1207	115	3800	265	316	431
Giardia intestinalis	giardia	GIAIC	EnsemblGenome	2014-4	7364	2577	1361	129	6052	1536	139	11325	468	35	2439	1400	144	4231	294	346	614
Gloeobacter violaceus	gloeobacter	GLOVI	Gene	2014-4	4339	2875	1229	121	5173	1278	118	7131	261	21	835	1251	124	3931	262	315	441
Glycine max	soybean	SOYBN	EnsemblGenome	2014-4	53404	45699	17911	149	82722	19850	178	143645	5112	44	22603	18930	179	60407	3067	761	5726
Haemophilus influenzae	h_flu	HAEIN	EnsemblGenome	2014-4	1720	1430	736	104	2873	772	115	4212	190	19	598	709	103	1990	216	289	367
Halobacterium salinarum	halobacterium	HALSA	EnsemblGenome	2014-4	2542	1569	800	103	2996	825	113	4708	181	17	616	818	113	2293	255	230	397
Homo sapiens	human	HUMAN	Ensembl	2014-4	20814	19184	10877	175	50036	12279	248	116492	4113	54	15549	11229	213	35987	2576	2464	6624
Ixodes scapularis	tick	IXOSC	EnsemblGenome	2014-4	20486	11009	6175	163	26137	6601	215	49044	1856	45	7243	6398	200	18732	1083	1099	2580
Korarchaeum cryptofilum	korarchaeum	KORCO	EnsemblGenome	2014-4	1596	1163	595	99	2302	618	115	3621	141	20	529	601	104	1710	162	226	307
Leishmania major	leishmania	LEIMA	EnsemblGenome	2014-4	8344	5076	2898	138	12674	3255	156	23622	1034	41	5109	3051	166	9550	524	509	1068
Leptospira interrogans	leptospira	LEPIN	EnsemblGenome	2014-4	3445	1854	877	111	3418	905	105	4875	199	16	624	912	113	2748	245	335	403
Listeria monocytogenes	listeria	LISMO	Gene	2014-4	2832	2209	1086	107	4325	1110	109	6235	248	17	796	1076	113	3043	272	318	484
Macaca mulatta	macacque	MACMU	Ensembl	2014-4	21644	19633	11137	175	50338	12573	248	115544	4255	54	16737	11586	213	36580	2619	2403	6645
Methanocaldococcus jannaschii	methanocaldococcus	METJA	EnsemblGenome	2014-4	1786	1154	547	97	2116	561	109	3260	133	19	486	531	95	1501	166	199	244
Methanosarcina acetivorans	methanosarcina	METAC	EnsemblGenome	2014-4	4368	2655	1142	105	4445	1190	114	6560	302	20	950	1215	108	3490	336	258	927
Monodelphis domestica	opossum	MONDO	Ensembl	2014-4	21251	19401	10829	174	48272	12087	246	112595	3962	51	14828	10822	212	34381	2445	2360	6516
Monosiga brevicollis	monosiga	MONBE	Gene	2014-4	9204	6758	3619	150	15830	3966	178	28700	1235	43	5699	3745	185	11426	817	835	1861
Mus musculus	mouse	MOUSE	MGI	2014-4	22320	20807	11403	175	52132	12891	248	121018	4357	54	15801	11567	213	37530	2779	2447	6927
Mycobacterium tuberculosis	mycobacterium	MYCTU	EnsemblGenome	2014-4	4812	3159	1634	109	6082	1660	109	8935	283	15	826	1607	112	4701	343	345	528
Nematostella vectensis	nematostella	NEMVE	EnsemblGenome	2014-4	24768	17502	8579	164	35163	8961	202	67565	2725	46	11176	9140	199	29096	1745	1139	3942
Neurospora crassa	neurospora	NEUCR	Gene	2014-4	9772	6780	3515	146	14251	3834	166	25795	1026	41	4747	3670	181	10640	639	736	1258
Ornithorhynchus anatinus	platypus	ORNAN	Ensembl	2014-4	21493	16857	9338	172	42675	10543	243	96105	3597	51	14137	9734	212	30846	2239	2115	5855
Oryza sativa	rice	ORYSJ	Gene	2014-4	62975	36975	12759	149	59347	14279	178	101192	3547	44	15400	13396	179	42966	2270	825	7644
Pan troglodytes	chimpanzee	PANTR	Ensembl	2014-4	18694	17387	9952	175	45761	11236	248	106373	3727	54	14256	10277	213	32888	2391	2417	6140
Phaeosphaeria nodorum	phaeosphaeria	PHANO	EnsemblGenome	2014-4	15997	8644	4473	146	17365	4813	164	31060	1086	41	4953	4645	181	13083	666	712	1326
Physcomitrella patens	moss	PHYPA	Gene	2014-4	35138	20838	7760	149	33981	8667	176	61050	2287	44	10927	8753	177	26033	2921	746	6389
Phytophthora infestans	phytophthora	PHYIT	EnsemblGenome	2014-4	17797	10100	5271	149	22402	5750	167	40485	1726	44	7845	5343	182	16613	982	727	2489
Plasmodium falciparum	plasmodium	PLAF7	EnsemblGenome	2014-4	5159	2966	1769	136	7766	1928	148	15157	600	40	3068	1840	159	5868	401	391	775
Populus trichocarpa	black_cottonwood	POPTR	Gene	2014-4	41485	33369	12704	148	58097	14090	178	100805	3532	44	15482	13387	178	42550	2167	790	4009
Pristionchus pacificus	pristionchus	PRIPA	Gene	2014-4	29201	13907	7292	160	31547	7787	221	63599	2426	49	9447	7493	199	23346	1307	984	3308
Pseudomonas aeruginosa	pseudomonas	PSEAE	Gene	2014-4	5560	4280	2136	121	8371	2196	114	12580	494	22	1492	2132	121	6262	396	409	666
Puccinia graminis	puccinia	PUCGT	EnsemblGenome	2014-4	15796	7379	3476	141	16132	3835	164	28270	1179	39	5507	3602	173	11786	717	681	1467
Pyrobaculum aerophilum	pyrobaculum	PYRAE	EnsemblGenome	2014-4	2593	1357	698	107	2622	720	111	4173	159	19	581	693	109	1934	203	255	330
Pyrococcus kodakaraensis	pyrococcus	PYRKO	EnsemblGenome	2014-4	2295	1457	711	109	2783	742	112	4154	176	22	620	719	109	2025	175	198	266
Rattus norvegicus	rat	RAT	RGD	2014-4	22656	21371	12018	175	53797	13546	248	124841	4616	54	17087	12296	213	39411	2854	2434	7099
Rhodopirellula baltica	rhodopirellula	RHOBA	EnsemblGenome	2014-4	7050	2872	1405	120	5297	1400	116	7658	284	18	848	1442	127	3971	272	323	455
Saccharomyces cerevisiae	budding_yeast	YEAST	SGD	2014-4	6597	4754	2644	144	11196	2928	161	21227	878	41	4286	2759	176	8174	627	664	1273
Salmonella typhimurium	salmonella	SALTY	EnsemblGenome	2014-4	4544	3403	1709	116	6590	1762	116	9708	442	22	1326	1685	117	4729	351	407	580
Schistosoma mansoni	schistosoma	SCHMA	EnsemblGenome	2014-4	10785	6893	3727	161	16924	4126	214	33263	1451	44	6400	3943	197	12359	970	973	2577
Schizosaccharomyces pombe	fission_yeast	SCHPO	PomBase	2014-4	5101	4361	2466	143	10580	2727	160	19969	833	41	4067	2561	170	7707	597	681	1221
Sclerotinia sclerotiorum	sclerotinia	SCLS1	Gene	2014-4	14427	7347	3855	146	15487	4165	163	27460	996	39	4622	3996	180	11503	653	700	1294
Shewanella oneidensis	shewanella	SHEON	EnsemblGenome	2014-4	3984	2813	1271	113	4970	1317	109	7205	332	23	1046	1276	111	3767	287	347	474
Solanum lycopersicum	tomato	SOLLC	EnsemblGenome	2014-4	34769	25434	10105	149	45990	11069	185	79051	2913	44	12674	10557	178	33811	1604	780	2978
Sorghum bicolor	sorghum	SORBI	EnsemblGenome	2014-4	32965	26562	9477	147	44256	10596	175	74278	2742	44	11809	9955	178	32236	1664	738	3322
Staphylococcus aureus	staph	STAA8	EnsemblGenome	2014-4	2888	1855	974	108	3734	1004	109	5627	221	16	723	967	108	2675	243	300	380
Streptococcus pneumoniae	strep	STRR6	EnsemblGenome	2014-4	1882	1331	691	107	2803	701	107	4013	169	16	569	674	104	1971	192	274	321
Streptomyces coelicolor	streptomyces	STRCO	Gene	2014-4	8119	5246	2701	123	10614	2771	114	15658	512	17	1582	2721	127	7728	462	374	767
Strongylocentrotus purpuratus	sea_urchin	STRPU	EnsemblGenome	2014-4	28757	22466	11280	164	46976	12246	220	101325	3557	46	14385	11983	203	38041	2451	1205	5500
Sulfolobus solfataricus	sulfolobus	SULSO	EnsemblGenome	2014-4	2981	1845	945	109	3630	970	115	5665	188	19	633	962	115	2719	280	237	508
Sus scrofa	pig	PIG	Ensembl	2014-4	21483	19116	10886	175	48759	12323	247	117341	4278	54	15784	11017	213	34660	2531	2304	6484
Synechocystis	synechocystis	SYNY3	Gene	2014-4	3482	2359	1048	111	4190	1090	115	5920	238	21	778	1074	112	3278	268	296	411
Takifugu rubripes	fugu	TAKRU	Ensembl	2014-4	18570	17572	10925	173	50468	12329	242	119597	4275	53	16570	11368	213	36838	2517	2161	6794
Tetrahymena thermophila	tetrahymena	TETTS	EnsemblGenome	2014-4	26924	13950	8339	145	44231	9031	164	61427	2737	42	11792	8465	174	29334	1320	634	3178
Thalassiosira pseudonana	thalassiosira	THAPS	Gene	2014-4	11772	7266	3873	144	16622	4179	165	27944	1135	42	5181	4078	173	12586	825	674	1838
Thermodesulfovibrio yellowstonii	thermodesulfovibrio	THEYD	EnsemblGenome	2014-4	2020	1556	759	96	2893	787	108	4293	198	20	639	791	100	2375	217	256	349
Thermotoga maritima	thermotoga	THEMA	EnsemblGenome	2014-4	2863	2241	1124	107	4436	1170	107	6409	276	19	873	1157	113	3250	262	264	464
Trichomonas vaginalis	trichomonas	TRIVA	Gene	2014-4	59680	17656	7191	143	31717	8142	159	68038	2352	40	10979	7511	171	22821	2813	599	32699
Trichoplax adhaerens	trichoplax	TRIAD	EnsemblGenome	2014-4	11535	9270	4902	153	20368	5277	182	37781	1648	44	7475	5181	192	15514	1111	1047	2708
Trypanosoma brucei brucei	t_brucei	TRYB2	EnsemblGenome	2014-4	8763	4508	2616	136	11410	2903	154	21220	962	40	4795	2716	163	8442	481	521	1029
Ustilago maydis	ustilago	USTMA	EnsemblGenome	2014-4	6572	4885	2709	142	11258	2971	161	20688	821	39	3972	2830	173	8383	580	660	1160
Vibrio cholerae	cholera	VIBCH	EnsemblGenome	2014-4	3827	2671	1280	113	5026	1332	114	7353	353	23	1084	1285	112	3668	282	357	494
Vitis vinifera	grape	VITVI	EnsemblGenome	2014-4	29921	22697	9516	149	44199	10491	178	73429	2557	44	11005	9962	179	32517	1495	761	2717
Xanthomonas campestris	xanthomonas	XANCP	EnsemblGenome	2014-4	3887	2700	1254	122	4802	1287	118	6918	291	23	927	1269	122	3706	276	350	496
Xenopus tropicalis	frog	XENTR	Gene	2014-4	18238	17235	10263	171	47291	11445	241	106591	3888	51	14439	10536	211	35309	2458	2236	6382
Yarrowia lipolytica	yarrowia	YARLI	EnsemblGenome	2014-4	6470	5035	2814	141	11742	3107	161	21952	881	41	4280	2934	175	8619	627	699	1223
Yersinia pestis	yersinia	YERPE	EnsemblGenome	2014-4	6266	4820	2402	111	9189	2472	115	13630	594	21	1851	2321	112	6392	518	376	857

## Sheet: TreeFam (109 species)
taxon_id	Name	Assembly	Genebuild
10116	rattus_norvegicus	RGSC3.4	2009-03-Ensembl
31033	takifugu_rubripes	FUGU4	2007-11-Ensembl
51511	ciona_savignyi	CSAV2.0	2006-04-Ensembl
9544	macaca_mulatta	MMUL_1	2006-01-Ensembl
9371	echinops_telfairi	TENREC	2006-01-Ensembl
69293	gasterosteus_aculeatus	BROADS1	2006-06-Ensembl
8090	oryzias_latipes	MEDAKA1	2006-05-Ensembl
9031	gallus_gallus	WASHUC2	2006-08-Ensembl
9258	ornithorhynchus_anatinus	OANA5	2007-01-Ensembl
13616	monodelphis_domestica	BROADO5	2007-02-Ensembl
37347	tupaia_belangeri	TREESHREW	2006-10-Ensembl
9365	erinaceus_europaeus	HEDGEHOG	2006-10-Ensembl
42254	sorex_araneus	COMMON_SHREW1	2007-04-Ensembl
30608	microcebus_murinus	micMur1	2007-07-Ensembl
9601	pongo_abelii	PPYG2	2007-10-Ensembl
9796	equus_caballus	EquCab2	2007-09-Ensembl
99883	tetraodon_nigroviridis	TETRAODON8	2007-11-Ensembl
9685	felis_catus	CAT	2008-02-Ensembl
9978	ochotona_princeps	pika	2008-01-Ensembl
10141	cavia_porcellus	cavPor3	2008-03-Ensembl
9358	choloepus_hoffmanni	choHof1	2008-11-Ensembl
9813	procavia_capensis	proCap1	2008-11-Ensembl
9739	tursiops_truncatus	turTru1	2008-11-Ensembl
9478	tarsius_syrichta	tarSyr1	2008-11-Ensembl
10020	dipodomys_ordii	dipOrd1	2008-11-Ensembl
30538	vicugna_pacos	vicPac1	2008-11-Ensembl
132908	pteropus_vampyrus	pteVam1	2008-11-Ensembl
9361	dasypus_novemcinctus	dasNov2	2008-11-Ensembl
59729	taeniopygia_guttata	taeGut3.2.4	2008-08-Ensembl
9606	homo_sapiens	GRCh37	2010-07-Ensembl
9315	macropus_eugenii	Meug_1.0	2009-02-Ensembl
9785	loxodonta_africana	loxAfr3	2009-07-Ensembl
7227	drosophila_melanogaster	BDGP5	2012-04-FlyBase
9986	oryctolagus_cuniculus	oryCun2	2009-11-Ensembl
9646	ailuropoda_melanoleuca	ailMel1	2010-01-Ensembl
7955	danio_rerio	Zv9	2010-06-Ensembl
28377	anolis_carolinensis	AnoCar2.0	2010-09-Ensembl
9103	meleagris_gallopavo	UMD2	2010-09-Ensembl
61853	nomascus_leucogenys	Nleu1.0	2010-10-Ensembl
8364	xenopus_tropicalis	JGI_4.2	2010-09-Ensembl
9483	callithrix_jacchus	C_jacchus3.2.1	2010-02-Ensembl
59463	myotis_lucifugus	Myoluc2.0	2010-12-Ensembl
7757	petromyzon_marinus	Pmarinus_7.0	2011-02-Ensembl
9305	sarcophilus_harrisii	DEVIL7.0	2011-03-Ensembl
9913	bos_taurus	UMD3.1	2011-04-Ensembl
9593	gorilla_gorilla	gorGor3.1	2009-08-Ensembl
30611	otolemur_garnettii	OtoGar3	2011-06-Ensembl
9598	pan_troglodytes	CHIMP2.1.4	2011-05-Ensembl
8049	gadus_morhua	gadMor1	2010-01-Ensembl
559292	saccharomyces_cerevisiae	SacCer_Apr2011	2011-09-SGD
7719	ciona_intestinalis	KH	2011-08-Ensembl
7897	latimeria_chalumnae	LatCha1	2011-09-Ensembl
8128	oreochromis_niloticus	Orenil1.0	2011-05-Ensembl
43179	ictidomys_tridecemlineatus	spetri2	2011-12-Ensembl
9823	sus_scrofa	Sscrofa10.2	2011-09-Ensembl
6239	caenorhabditis_elegans	WBcel215	2012-03-WormBase
10090	mus_musculus	GRCm38	2012-01-Ensembl
9615	canis_familiaris	CanFam3.1	2011-11-Ensembl
13735	pelodiscus_sinensis	PelSin_1.0	2011-11-Ensembl
7165	anopheles_gambiae	AgamP3	2010-12-VectorBase
7159	aedes_aegypti	AaegL1	2012-03-VectorBase
7176	culex_quinquefasciatus	CpipJ1	2012-01-VectorBase
7217	drosophila_ananassae	dana_caf1	2008-07-FlyBase
7220	drosophila_erecta	dere_caf1	2008-07-FlyBase
7222	drosophila_grimshawi	dgri_caf1	2008-07-FlyBase
7230	drosophila_mojavensis	dmoj_caf1	2008-07-FlyBase
7234	drosophila_persimilis	dper_caf1	2008-07-FlyBase
7238	drosophila_sechellia	dsec_caf1	2008-07-FlyBase
7240	drosophila_simulans	dsim_r1.3_FB2008_07	2008-07-FlyBase
7244	drosophila_virilis	dvir_caf1	2008-07-FlyBase
7260	drosophila_willistoni	dwil_caf1	2008-07-FlyBase
7245	drosophila_yakuba	dyak_r1.3_FB2008_07	2008-07-FlyBase
6945	ixodes_scapularis	IscaW1	2012-03-VectorBase
10228	trichoplax_adhaerens	ASM15027v1	2010-12-JGI
6183	schistosoma_mansoni	sma_v3.1	2010-12-GeneDB
7668	strongylocentrotus_purpuratus	Spur2.5	2010-12-SpBase
45351	nematostella_vectensis	ASM20922v1	2010-12-JGI
6669	daphnia_pulex	Dappu1	2010-12-JGI
400682	amphimedon_queenslandica	Aqu1	2010-10-JGI
12957	atta_cephalotes	Attacep1.0	2010-12-AntGenomesPortal
7091	bombyx_mori	Bmor1	2010-12-SilkDB
7070	tribolium_castaneum	Tcas3	2010-12-BeetleBase
6334	trichinella_spiralis	Tspiralis1	2011-03-03-WormBase
473542	caenorhabditis_briggsae	CB4	2012-03-WormBase
13037	danaus_plexippus	DanPle_1.0	2011-11-ENA
34740	heliconius_melpomene	Hmel1	2012-03-HGC
281687	caenorhabditis_japonica	C_japonica-7.0.1	2012-07-WormBase
135651	caenorhabditis_brenneri	C_brenneri-6.0.1b	2012-07-WormBase
31234	caenorhabditis_remanei	C_remanei-15.0.1	2012-07-WormBase
54126	pristionchus_pacificus	P_pacificus-5.0	2010-01-WormBase
43151	anopheles_darlingi	AdarC1	2010-12-VectorBase
7425	nasonia_vitripennis	Nvit1	2010-12-NasoniaBase
284812	schizosaccharomyces_pombe	ASM294v1	2012-03-PomBase
3702	arabidopsis_thaliana	TAIR10	2010-09-TAIR
283909	capitella_teleta	Capsp1	nle_MAKER_updated_Ensembl
6412	helobdella_robusta	Helro1	nle_MAKER_updated_Ensembl
81824	monosiga_brevicollis	Monbr1	nle_MAKER_updated_Ensembl
218847	proterospongia_sp	Prosp1	nle_MAKER_updated_Ensembl
225164	lottia_gigantea	Lotgi1	nle_MAKER_updated_Ensembl
6326	bursaphelenchus_xylophilus	burxy1	nle_MAKER_updated_Ensembl
37862	heterorhabditis_bacteriophora	hetba1	nle_MAKER_updated_Ensembl
34506	strongyloides_ratti	strra1	nle_MAKER_updated_Ensembl
6305	meloidogyne_hapla	melha1	nle_MAKER_updated_Ensembl
7029	acyrthosiphon_pisum	Acyr_2.0	2011-06-AphidBase
7460	apis_mellifera	Amel_2.0	2006-10-BeeBase
46245	drosophila_pseudoobscura	HGSC2	2011-07-FlyBase
121224	pediculus_humanus	PhumU1	2009-07-VectorBase
8083	xiphophorus_maculatus	Xipmac4.4.2	2012-01-Ensembl
9669	mustela_putorius_furo	MusPutFur1.0	2012-04-Ensembl
