# Supplementary material for: Computational Identification of the Paralogs and Orthologs of Human Cytochrome P450 Superfamily and the Implication in Drug Discovery
Source: Int J Mol Sci. 2016 Jun 28;17(7):1020. doi: 10.3390/ijms17071020 (PMC4964396; doi:10.3390/ijms17071020)
Supplement: Supplementary file 1 [file ijms-17-01020-s001.zip › ijms-122120-Supplementary Materials/Table S2.xlsx]

## Sheet: CYP1A1
tax_id	Org_name	GeneID	Symbol	Aliases	description	map_location	chromosome	genomic_nucleotide_accession.version	orientation	exon_count
8090	Oryzias latipes	100125806	cyp1a		cytochrome P450 1A		3	NC_019861.1	minus	7
8128	Oreochromis niloticus	100706338	cyp1a		cytochrome P450 1A		LG1	NC_022199.1	minus	7
9606	Homo sapiens	1543	CYP1A1	AHH, AHRR, CP11, CYP1, P1-450, P450-C, P450DX	cytochrome P450, family 1, subfamily A, polypeptide 1	15q24.1	15	NC_000015.10	minus	7
10116	Rattus norvegicus	24296	Cyp1a1	AHH, AHRR, CP11, CYP1, Cyp45c, Cypc45c, P-450MC, P1-450, P450-C, P450DX	cytochrome P450, family 1, subfamily a, polypeptide 1	8q24	8	NC_005107.4	plus	7
10090	Mus musculus	13076	Cyp1a1	AHH, AHRR, CP11, Cyp1a2, P450-1	cytochrome P450, family 1, subfamily a, polypeptide 1	9 31.34 cM	9	NC_000075.6	plus	8
9823	Sus scrofa	403103	CYP1A1		cytochrome P450 1A1	7q	7	NC_010449.4	plus	7
9913	Bos taurus	282870	CYP1A1		cytochrome P450, subfamily I (aromatic compound-inducible), polypeptide 1		21	AC_000178.1	plus	7
8364	Xenopus (Silurana) tropicalis	100037911	cyp1a1	CYP1A, ahh, ahrr, cp11, cyp1, cyp1a, p1-450, p450-c, p450dx	cytochrome P450, family 1, subfamily A, polypeptide 1		Un
10141	Cavia porcellus	100135512	Cyp1a1		cytochrome P450, family 1, subfamily a, polypeptide 1		Un
9615	Canis lupus familiaris	100686778	CYP1A1		cytochrome P450, family 1, subfamily A, polypeptide 1		30	NC_006612.3	minus	7
9685	Felis catus	554347	CYP1A1		cytochrome P450 1A1		B3	NC_018728.2	plus	7
9483	Callithrix jacchus	100393083	CYP1A1		cytochrome P450, family 1, subfamily A, polypeptide 1		10	NC_013905.1	plus	7
9796	Equus caballus	100062285	CYP1A1		cytochrome P450, family 1, subfamily A, polypeptide 1		1	NC_009144.2	plus	7
13616	Monodelphis domestica	100029871	LOC100029871		cytochrome P450 1A1-like		1	NC_008801.1	minus	7
9986	Oryctolagus cuniculus	100328613	LOC100328613	CYP1A1, CYPIA1	polycyclic hydrocarbon-inducible cytochrome P450c		Un	NW_003159660.1	minus	7
9601	Pongo abelii	100457153	LOC100457153		cytochrome P450 1A1		15	NC_012606.1	minus	7
61853	Nomascus leucogenys	100585507	LOC100585507		cytochrome P450 1A1		6	NC_019821.1	minus	7
9785	Loxodonta africana	100665901	LOC100665901		cytochrome P450 1A1		Un
10029	Cricetulus griseus	100751269	LOC100751269		cytochrome P450 1A1		4	NW_003613894.1	plus	6
30611	Otolemur garnettii	100955410	LOC100955410		cytochrome P450 1A1		Un
9597	Pan paniscus	100976184	LOC100976184		cytochrome P450 1A1		Un
9555	Papio anubis	101001307	LOC101001307		cytochrome P450 1A1		7	NC_018158.1	minus	7
27679	Saimiri boliviensis	101038217	LOC101038217		cytochrome P450 1A1		Un
9593	Gorilla gorilla	101129522	LOC101129522		cytochrome P450 1A1-like		15	NC_018439.1	minus	7
9733	Orcinus orca	101287158	LOC101287158	CYP1A1	cytochrome P450 1A1		Un
9739	Tursiops truncatus	101329887	LOC101329887		cytochrome P450 1A1-like		Un	NW_004213219.1	plus	6
127582	Trichechus manatus latirostris	101359275	LOC101359275		cytochrome P450 1A1		Un
9708	Odobenus rosmarus divergens	101382250	LOC101382250		cytochrome P450 1A1		Un
73337	Ceratotherium simum simum	101393693	LOC101393693		cytochrome P450 1A1-like		Un	NW_004454161.1	minus	6
9361	Dasypus novemcinctus	101423437	LOC101423437		cytochrome P450 1A1		Un
106582	Maylandia zebra	101465118	LOC101465118		cytochrome P450 1A1		Un
9978	Ochotona princeps	101533768	LOC101533768		cytochrome P450 1A1		Un
42254	Sorex araneus	101550604	LOC101550604		cytochrome P450 1A1		Un
10160	Octodon degus	101585548	LOC101585548		cytochrome P450 1A1		Un
51337	Jaculus jaculus	101600217	LOC101600217		cytochrome P450 1A1		Un
143302	Condylura cristata	101620564	LOC101620564		cytochrome P450 1A1		Un
9371	Echinops telfairi	101661225	LOC101661225		cytochrome P450 1A1		Un
10181	Heterocephalus glaber	101707509	LOC101707509		cytochrome P450 1A1		Un
10036	Mesocricetus auratus	101844540	LOC101844540	CYP-IA1, CYP1A1, CYPIA1	cytochrome P450 1A1-like		Un
8479	Chrysemys picta	101948352	LOC101948352		cytochrome P450 1A5		Un	NW_007281545.1	minus	6
43179	Ictidomys tridecemlineatus	101969148	LOC101969148		cytochrome P450 1A1-like		Un	NW_004936471.1	minus	7
34839	Chinchilla lanigera	102010850	LOC102010850		cytochrome P450 1A1-like		Un	NW_004955450.1	plus	7
9541	Macaca fascicularis	102129994	LOC102129994		cytochrome P450 1A1-like		7	NC_022278.1	minus	7
9925	Capra hircus	102170823	LOC102170823		cytochrome P450 1A1-like		21	NC_022313.1	plus	8
109478	Myotis brandtii	102262349	LOC102262349		uncharacterized LOC102262349		Un	NW_005370944.1	plus	0
72004	Bos mutus	102283235	LOC102283235	M91_08450	cytochrome P450 1A1-like		Un	NW_005395116.1	plus	7
59538	Pantholops hodgsonii	102320923	LOC102320923		cytochrome P450 1A1-like		Un	NW_005814046.1	plus	7
7897	Latimeria chalumnae	102357693	LOC102357693		cytochrome P450 1A1-like		Un	NW_005819205.1	plus	6
89462	Bubalus bubalis	102399021	LOC102399021		cytochrome P450 1A1-like		Un	NW_005785905.1	minus	7
59463	Myotis lucifugus	102437172	LOC102437172		cytochrome P450 1A1-like		Un	NW_005871089.1	minus	6
246437	Tupaia chinensis	102484009	LOC102484009		cytochrome P450 1A1-like		Un	NW_006201156.1	minus	6
419612	Camelus ferus	102518111	LOC102518111	CB1_000590058	cytochrome P450 1A1-like		Un	NW_006210766.1	minus	7
30538	Vicugna pacos	102530468	LOC102530468		cytochrome P450 1A1-like		Un	NW_005882788.1	minus	6
9713	Leptonychotes weddellii	102739666	LOC102739666		cytochrome P450 1A1-like		Un	NW_006386402.1	minus	6
225400	Myotis davidii	102762200	LOC102762200		cytochrome P450 1A1-like		Un	NW_006283543.1	plus	7
185453	Chrysochloris asiatica	102826142	LOC102826142		cytochrome P450 1A1-like		Un	NW_006408610.1	plus	6
28737	Elephantulus edwardii	102856596	LOC102856596		cytochrome P450 1A1-like		Un	NW_006399816.1	plus	6
9402	Pteropus alecto	102892046	LOC102892046	PAL_GLEAN10013527	cytochrome P450 1A1-like		Un	NW_006442512.1	plus	6
230844	Peromyscus maniculatus bairdii	102907986	LOC102907986		cytochrome P450 1A1-like		Un	NW_006501049.1	minus	6
74533	Panthera tigris altaica	102966263	LOC102966263		cytochrome P450 1A1-like		Un	NW_006711892.1	minus	8
9755	Physeter catodon	102984326	LOC102984326		cytochrome P450 1A1-like		Un	NW_006715800.1	minus	6
310752	Balaenoptera acutorostrata scammoni	103008057	LOC103008057		cytochrome P450 1A1-like		Un	NW_006734900.1	plus	7
118797	Lipotes vexillifer	103071513	LOC103071513		cytochrome P450 1A1-like		Un	NW_006771376.1	minus	8
9365	Erinaceus europaeus	103126119	LOC103126119		cytochrome P450 1A1		Un	NW_006804913.1	plus	4
7868	Callorhinchus milii	103188936	LOC103188936		cytochrome P450 1A1		Un	NW_006890058.1	plus	6
1230840	Orycteropus afer afer	103203878	LOC103203878		cytochrome P450 1A1		Un	NW_006921820.1	plus	6
60711	Chlorocebus sabaeus	103245331	LOC103245331		cytochrome P450 1A1		26	NC_023667.1	plus	7
9478	Tarsius syrichta	103271646	LOC103271646		cytochrome P450 1A1		Un	NW_007255922.1	minus	6
29078	Eptesicus fuscus	103300190	LOC103300190		cytochrome P450 1A1		Un	NW_007370807.1	plus	6
144197	Stegastes partitus	103354317	LOC103354317		cytochrome P450 1A1		Un	NW_007577835.1	plus	7
482537	Galeopterus variegatus	103588057	LOC103588057		cytochrome P450 1A1		Un	NW_007726633.1	plus	6
29073	Ursus maritimus	103678992	LOC103678992		cytochrome P450 1A1		Un	NW_007907310.1	plus	6
1026970	Nannospalax galili	103736921	LOC103736921		cytochrome P450 1A1		Un
328815	Manacus vitellinus	103766731	LOC103766731		cytochrome P450 1A4		Un
9238	Pygoscelis adeliae	103922021	LOC103922021		cytochrome P450 1A4		Un
50402	Charadrius vociferus	104282831	LOC104282831		cytochrome P450 1A4		Un
30419	Opisthocomus hoazin	104330632	LOC104330632		cytochrome P450 1A4		Un
94827	Tinamus guttatus	104577631	LOC104577631		cytochrome P450 1A4		Un
61622	Rhinopithecus roxellana	104672151	LOC104672151		cytochrome P450 1A1		Un
885580	Fukomys damarensis	104863930	LOC104863930	H920_00593	cytochrome P450 1A1		Un
215358	Larimichthys crocea	104920743	LOC104920743	CYP1A	cytochrome P450 1A1		Un
43346	Bison bison bison	104990991	LOC104990991		cytochrome P450 1A1		Un
8010	Esox lucius	105015303	LOC105015303		cytochrome P450 1A1		LG02	NC_025969.2	minus	7
9837	Camelus bactrianus	105069192	LOC105069192		cytochrome P450 1A1		Un
9838	Camelus dromedarius	105087262	LOC105087262		cytochrome P450 1A1		Un
9545	Macaca nemestrina	105490958	LOC105490958		cytochrome P450 1A1		Un
336983	Colobus angolensis palliatus	105505165	LOC105505165		cytochrome P450 1A1		Un
9568	Mandrillus leucophaeus	105530835	LOC105530835		cytochrome P450 1A1		Un
9531	Cercocebus atys	105600061	LOC105600061		cytochrome P450 1A1		Un
9940	Ovis aries	105601844	LOC105601844		cytochrome P450 1A1		18	NC_019475.1	plus	7
379532	Propithecus coquereli	105807306	LOC105807306		cytochrome P450 1A1		Un
30608	Microcebus murinus	105854864	LOC105854864		cytochrome P450 1A1		Un
7950	Clupea harengus	105903490	LOC105903490	cyp1A	cytochrome P450 1A1		Un
8078	Fundulus heteroclitus	105930482	LOC105930482	CYP1A	cytochrome P450 1A1		Un
10020	Dipodomys ordii	105982352	LOC105982352		cytochrome P450 1A1		Un
9598	Pan troglodytes	453744	LOC453744		cytochrome P450 1A1		15	NC_006482.3	minus	7

## Sheet: CYP1A2
tax_id	Org_name	GeneID	Symbol	Aliases	description	map_location	chromosome	genomic_nucleotide_accession.version	orientation	exon_count
9606	Homo sapiens	1544	CYP1A2	CP12, P3-450, P450(PA)	cytochrome P450, family 1, subfamily A, polypeptide 2	15q24.1	15	NC_000015.10	plus	7
10090	Mus musculus	13077	Cyp1a2	CP12, Cyp1a1, P450-3	cytochrome P450, family 1, subfamily a, polypeptide 2	9 31.3 cM	9	NC_000075.6	minus	7
10116	Rattus norvegicus	24297	Cyp1a2	CYPD45, P-450d, RATCYPD45	cytochrome P450, family 1, subfamily a, polypeptide 2	8q24	8	NC_005107.4	minus	7
9615	Canis lupus familiaris	494010	CYP1A2		cytochrome P450, family 1, subfamily A, polypeptide 2		30	NC_006612.3	plus	7
9823	Sus scrofa	100152910	CYP1A2		cytochrome P450, family 1, subfamily A, polypeptide 2	7	7	NC_010449.4	minus	7
9483	Callithrix jacchus	100392712	CYP1A2	CYPIA2	cytochrome P450, family 1, subfamily A, polypeptide 2		10	NC_013905.1	minus	7
9913	Bos taurus	503552	CYP1A2		cytochrome P450, family 1, subfamily A, polypeptide 2		21	AC_000178.1	minus	7
9685	Felis catus	554345	CYP1A2		cytochrome P450 1A2		B3	NC_018728.2	minus	8
10141	Cavia porcellus	100135513	Cyp1a2		cytochrome P450, family 1, subfamily a, polypeptide 2		Un
9544	Macaca mulatta	702755	CYP1A2		cytochrome P450, family 1, subfamily A, polypeptide 2		7	NC_007864.1	plus	7
9601	Pongo abelii	100172368	CYP1A2		cytochrome P450, family 1, subfamily A, polypeptide 2		15	NC_012606.1	plus	6
9601	Pongo abelii	100172368	CYP1A2		cytochrome P450, family 1, subfamily A, polypeptide 2		15	NC_012606.1	plus	6
13616	Monodelphis domestica	100029908	LOC100029908		cytochrome P450 1A2-like		1	NC_008801.1	plus	7
9796	Equus caballus	100062244	LOC100062244		cytochrome P450 1A2-like		1	NC_009144.2	minus	6
9986	Oryctolagus cuniculus	100328937	LOC100328937	CYP1A2, CYPIA2, P450-PM4	cytochrome P450 LM4		Un	NW_003159660.1	plus	7
61853	Nomascus leucogenys	100586622	LOC100586622		cytochrome P450 1A2		6	NC_019821.1	plus	7
9785	Loxodonta africana	100666189	LOC100666189		cytochrome P450 1A2		Un
10029	Cricetulus griseus	100755851	LOC100755851	I79_008955	cytochrome P450 1A2		4	NW_003613894.1	minus	5
30611	Otolemur garnettii	100955723	LOC100955723		cytochrome P450 1A2		Un
9597	Pan paniscus	100975837	LOC100975837		cytochrome P450 1A2		Un
9555	Papio anubis	101002117	LOC101002117		cytochrome P450 1A2		7	NC_018158.1	plus	7
27679	Saimiri boliviensis	101037899	LOC101037899		cytochrome P450 1A2		Un
9940	Ovis aries	101109214	LOC101109214		cytochrome P450 1A2		18	NC_019475.1	minus	7
9593	Gorilla gorilla	101130358	LOC101130358		cytochrome P450 1A2-like		15	NC_018439.1	plus	7
9733	Orcinus orca	101287407	LOC101287407		cytochrome P450 1A2		Un
9739	Tursiops truncatus	101329596	LOC101329596		cytochrome P450 1A2-like		Un	NW_004213219.1	minus	7
127582	Trichechus manatus latirostris	101359541	LOC101359541		cytochrome P450 1A2		Un
9708	Odobenus rosmarus divergens	101381962	LOC101381962		cytochrome P450 1A2		Un
73337	Ceratotherium simum simum	101393950	LOC101393950		cytochrome P450 1A2-like		Un	NW_004454161.1	plus	7
42254	Sorex araneus	101544097	LOC101544097		cytochrome P450 1A2		Un
10160	Octodon degus	101585942	LOC101585942		cytochrome P450 1A2		Un
143302	Condylura cristata	101620796	LOC101620796		cytochrome P450 1A2		Un
9371	Echinops telfairi	101661749	LOC101661749		cytochrome P450 1A2		Un
10036	Mesocricetus auratus	101825565	LOC101825565	CP450, CYP-IA2, CYP1A2, CYPIA2	cytochrome P450 1A2-like		Un
43179	Ictidomys tridecemlineatus	101969421	LOC101969421		cytochrome P450 1A2-like		Un	NW_004936471.1	plus	7
79684	Microtus ochrogaster	101993499	LOC101993499		cytochrome P450 1A2		Un
34839	Chinchilla lanigera	102010322	LOC102010322		cytochrome P450 1A2-like		Un	NW_004955450.1	minus	7
9541	Macaca fascicularis	102130662	LOC102130662		cytochrome P450 1A2-like		7	NC_022278.1	plus	0
9925	Capra hircus	102170554	LOC102170554		cytochrome P450 1A2-like		21	NC_022313.1	minus	7
109478	Myotis brandtii	102262040	LOC102262040	D623_10027224	cytochrome P450 1A2-like		Un	NW_005370944.1	minus	7
72004	Bos mutus	102280158	LOC102280158		cytochrome P450 1A2-like		Un	NW_005395116.1	minus	7
59538	Pantholops hodgsonii	102344989	LOC102344989		cytochrome P450 1A2-like		Un	NW_005814046.1	minus	7
89462	Bubalus bubalis	102399561	LOC102399561		cytochrome P450 1A2-like		Un	NW_005785905.1	plus	7
59463	Myotis lucifugus	102437484	LOC102437484		cytochrome P450 1A2-like		Un	NW_005871089.1	plus	7
246437	Tupaia chinensis	102484432	LOC102484432		cytochrome P450 1A2-like		Un	NW_006201156.1	plus	7
419612	Camelus ferus	102518362	LOC102518362	CB1_000590059	cytochrome P450 1A2-like		Un	NW_006210766.1	plus	7
30538	Vicugna pacos	102530734	LOC102530734		cytochrome P450 1A2-like		Un	NW_005882788.1	plus	6
9713	Leptonychotes weddellii	102742108	LOC102742108		cytochrome P450 1A2-like		Un	NW_006384220.1	minus	7
225400	Myotis davidii	102761918	LOC102761918		cytochrome P450 1A2-like		Un	NW_006283543.1	minus	0
185453	Chrysochloris asiatica	102825759	LOC102825759		cytochrome P450 1A2-like		Un	NW_006408610.1	minus	6
28737	Elephantulus edwardii	102867295	LOC102867295		cytochrome P450 1A2-like		Un	NW_006399816.1	minus	6
230844	Peromyscus maniculatus bairdii	102908284	LOC102908284		cytochrome P450 1A2-like		Un	NW_006501049.1	plus	7
74533	Panthera tigris altaica	102966939	LOC102966939		cytochrome P450 1A2-like		Un	NW_006711892.1	plus	8
9755	Physeter catodon	102984795	LOC102984795		cytochrome P450 1A2-like		Un	NW_006715800.1	plus	6
310752	Balaenoptera acutorostrata scammoni	103007560	LOC103007560		cytochrome P450 1A2-like		Un	NW_006734900.1	minus	7
118797	Lipotes vexillifer	103071784	LOC103071784		cytochrome P450 1A2-like		Un	NW_006771376.1	plus	7
9365	Erinaceus europaeus	103126117	LOC103126117		cytochrome P450 1A2		Un	NW_006804913.1	minus	8
1230840	Orycteropus afer afer	103203877	LOC103203877		cytochrome P450 1A2		Un	NW_006921820.1	minus	7
60711	Chlorocebus sabaeus	103245329	LOC103245329		cytochrome P450 1A2		26	NC_023667.1	minus	5
482537	Galeopterus variegatus	103588056	LOC103588056		cytochrome P450 1A2		Un	NW_007726633.1	minus	7
29073	Ursus maritimus	103678991	LOC103678991		cytochrome P450 1A2		Un	NW_007907310.1	minus	7
1026970	Nannospalax galili	103736875	LOC103736875		cytochrome P450 1A2		Un
61622	Rhinopithecus roxellana	104672152	LOC104672152		cytochrome P450 1A2		Un
885580	Fukomys damarensis	104863918	LOC104863918		cytochrome P450 1A2		Un
43346	Bison bison bison	104991054	LOC104991054		cytochrome P450 1A2		Un
9837	Camelus bactrianus	105069191	LOC105069191		cytochrome P450 1A2		Un
9838	Camelus dromedarius	105087261	LOC105087261		cytochrome P450 1A2		Un
9545	Macaca nemestrina	105490960	LOC105490960		cytochrome P450 1A2		Un
336983	Colobus angolensis palliatus	105505164	LOC105505164		cytochrome P450 1A2		Un
9568	Mandrillus leucophaeus	105530834	LOC105530834		cytochrome P450 1A2		Un
9531	Cercocebus atys	105600060	LOC105600060		cytochrome P450 1A2		Un
379532	Propithecus coquereli	105807254	LOC105807254		cytochrome P450 1A2		Un
10020	Dipodomys ordii	105982353	LOC105982353		cytochrome P450 1A2		Un
9598	Pan troglodytes	735881	LOC735881		cytochrome P450 1A2		15	NC_006482.3	plus	4

## Sheet: CYP1B1
tax_id	Org_name	GeneID	Symbol	Aliases	description	map_location	chromosome	genomic_nucleotide_accession.version	orientation	exon_count
9606	Homo sapiens	1545	CYP1B1	CP1B, CYPIB1, GLC3A, P4501B1	cytochrome P450, family 1, subfamily B, polypeptide 1	2p22.2	2	NC_000002.12	minus	3
10090	Mus musculus	13078	Cyp1b1	CP1B, P4501b1	cytochrome P450, family 1, subfamily b, polypeptide 1	17 E3	17	NC_000083.6	minus	8
10116	Rattus norvegicus	25426	Cyp1b1		cytochrome P450, family 1, subfamily b, polypeptide 1	6q11	6	NC_005105.4	minus	3
7955	Danio rerio	100150054	cyp1b1	CYP1B, zgc:136223	cytochrome P450, family 1, subfamily B, polypeptide 1		13	NC_007124.6	plus	3
9913	Bos taurus	511470	CYP1B1		cytochrome P450, family 1, subfamily B, polypeptide 1		11	AC_000168.1	minus	3
9615	Canis lupus familiaris	483038	CYP1B1		cytochrome P450, family 1, subfamily B, polypeptide 1		17	NC_006599.3	minus	3
9544	Macaca mulatta	710385	CYP1B1		cytochrome P450, family 1, subfamily B, polypeptide 1		13	NC_007870.1	minus	3
9483	Callithrix jacchus	100395270	CYP1B1		cytochrome P450, family 1, subfamily B, polypeptide 1		14	NC_013909.1	plus	3
8128	Oreochromis niloticus	100653403	cyp1b1		cytochrome P450 1B1		LG13	NC_022211.1	minus	4
9258	Ornithorhynchus anatinus	100079784	CYP1B1		cytochrome P450 1B1		1	NC_009094.1	minus	4
9601	Pongo abelii	100172192	CYP1B1		cytochrome P450, family 1, subfamily B, polypeptide 1		2A	NC_012592.1	plus	4
9031	Gallus gallus	421466	CYPIB1	CYP1B1	cytochrome P450 1B1		3	NC_006090.3	minus	2
13616	Monodelphis domestica	100011610	LOC100011610		cytochrome P450 1B1-like		1	NC_008801.1	plus	2
9796	Equus caballus	100070088	LOC100070088		cytochrome P450 1B1-like		15	NC_009158.2	plus	3
59729	Taeniopygia guttata	100230258	LOC100230258		cytochrome P450 1B1		3	NC_011466.1	plus	3
9986	Oryctolagus cuniculus	100358590	LOC100358590		cytochrome P450 1B1		2	NC_013670.1	plus	3
9646	Ailuropoda melanoleuca	100466967	LOC100466967		cytochrome P450 1B1		Un
8364	Xenopus (Silurana) tropicalis	100490477	LOC100490477	CYP1B1	cytochrome P450 1B1		Un
9103	Meleagris gallopavo	100542888	LOC100542888		cytochrome P450 1B1		2	NC_015012.2	minus	2
28377	Anolis carolinensis	100561291	LOC100561291		cytochrome P450 1B1		1	NC_014776.1	minus	3
61853	Nomascus leucogenys	100583040	LOC100583040		cytochrome P450 1B1		19	NC_019834.1	plus	3
9823	Sus scrofa	100624693	LOC100624693		cytochrome P450 1B1-like		3	NC_010445.3	plus	1
9785	Loxodonta africana	100655003	LOC100655003		cytochrome P450 1B1		Un
10141	Cavia porcellus	100719054	LOC100719054		cytochrome P450 1B1		Un
10029	Cricetulus griseus	100759241	LOC100759241	I79_013999	cytochrome P450 1B1		7	NW_003614257.1	plus	3
9305	Sarcophilus harrisii	100935353	LOC100935353		cytochrome P450 1B1		1
30611	Otolemur garnettii	100949593	LOC100949593		cytochrome P450 1B1		Un
9597	Pan paniscus	100989599	LOC100989599		cytochrome P450 1B1		Un
9555	Papio anubis	101014578	LOC101014578		cytochrome P450 1B1		13	NC_018164.1	minus	4
27679	Saimiri boliviensis	101049264	LOC101049264		cytochrome P450 1B1		Un
31033	Takifugu rubripes	101073188	LOC101073188		cytochrome P450 1B1		Un
9685	Felis catus	101099873	LOC101099873		cytochrome P450 1B1		A3	NC_018725.2	plus	3
9940	Ovis aries	101119706	LOC101119706		cytochrome P450 1B1		3	NC_019460.1	plus	3
9593	Gorilla gorilla	101134278	LOC101134278		cytochrome P450 1B1-like		2A	NC_018425.1	minus	4
8090	Oryzias latipes	101159216	LOC101159216	CYP1B	cytochrome P450 1B1		15	NC_019873.1	minus	3
9733	Orcinus orca	101289532	LOC101289532		cytochrome P450 1B1		Un
9739	Tursiops truncatus	101319238	LOC101319238		cytochrome P450 1B1-like		Un	NW_004197711.1	minus	3
127582	Trichechus manatus latirostris	101340605	LOC101340605		cytochrome P450 1B1		Un
9708	Odobenus rosmarus divergens	101365942	LOC101365942		cytochrome P450 1B1		Un
73337	Ceratotherium simum simum	101404847	LOC101404847		cytochrome P450 1B1-like		Un	NW_004454156.1	plus	3
9361	Dasypus novemcinctus	101414120	LOC101414120		cytochrome P450 1B1		Un
106582	Maylandia zebra	101487279	LOC101487279		cytochrome P450 1B1		Un
9978	Ochotona princeps	101531725	LOC101531725		cytochrome P450 1B1		Un
42254	Sorex araneus	101541021	LOC101541021		cytochrome P450 1B1		Un
10160	Octodon degus	101580968	LOC101580968		cytochrome P450 1B1		Un
51337	Jaculus jaculus	101612471	LOC101612471		cytochrome P450 1B1		Un
143302	Condylura cristata	101620558	LOC101620558	CYP1B1	cytochrome P450 1B1		Un
9371	Echinops telfairi	101642387	LOC101642387		cytochrome P450 1B1		Un
9669	Mustela putorius furo	101676151	LOC101676151		cytochrome P450 1B1		Un
10181	Heterocephalus glaber	101701066	LOC101701066		cytochrome P450 1B1		Un
59894	Ficedula albicollis	101808257	LOC101808257		cytochrome P450 1B1-like		3	NC_021674.1	plus	4
10036	Mesocricetus auratus	101839568	LOC101839568		cytochrome P450 1B1		Un
13146	Melopsittacus undulatus	101878713	LOC101878713		cytochrome P450 1B1		Un
8954	Falco peregrinus	101910938	LOC101910938		cytochrome P450 1B1		Un
8479	Chrysemys picta	101941680	LOC101941680		cytochrome P450 1B1		3	NC_024220.1	plus	3
43179	Ictidomys tridecemlineatus	101970101	LOC101970101		cytochrome P450 1B1-like		Un	NW_004936663.1	plus	2
79684	Microtus ochrogaster	101986198	LOC101986198		cytochrome P450 1B1		LG3	NC_022029.1	plus	3
34839	Chinchilla lanigera	102009223	LOC102009223		cytochrome P450 1B1-like		Un	NW_004955441.1	minus	3
48883	Geospiza fortis	102039968	LOC102039968		cytochrome P450 1B1-like		Un	NW_005054299.1	plus	2
345164	Falco cherrug	102051876	LOC102051876		cytochrome P450 1B1-like		Un	NW_004994710.1	plus	3
44394	Zonotrichia albicollis	102068269	LOC102068269		cytochrome P450 1B1-like		Un	NW_005081574.1	minus	2
8932	Columba livia	102085752	LOC102085752	A306_01012	cytochrome P450 1B1-like		Un	NW_004973297.1	plus	3
181119	Pseudopodoces humilis	102104659	LOC102104659		cytochrome P450 1B1-like		Un	NW_005087587.1	plus	3
9541	Macaca fascicularis	102146810	LOC102146810		cytochrome P450 1B1-like		13	NC_022284.1	plus	3
9925	Capra hircus	102184252	LOC102184252		cytochrome P450 1B1-like		11	NC_022303.1	minus	4
109478	Myotis brandtii	102251701	LOC102251701	D623_10033396	cytochrome P450 1B1-like		Un	NW_005357115.1	minus	2
72004	Bos mutus	102283377	LOC102283377		cytochrome P450 1B1-like		Un	NW_005393512.1	minus	3
59538	Pantholops hodgsonii	102318023	LOC102318023		cytochrome P450 1B1-like		Un	NW_005814940.1	plus	4
7897	Latimeria chalumnae	102362765	LOC102362765		cytochrome P450 1B1-like		Un	NW_005819345.1	minus	2
38654	Alligator sinensis	102377626	LOC102377626		cytochrome P450 1B1-like		Un	NW_005841901.1	plus	2
89462	Bubalus bubalis	102406111	LOC102406111		cytochrome P450 1B1-like		Un	NW_005784159.1	minus	3
59463	Myotis lucifugus	102417339	LOC102417339		cytochrome P450 1B1-like		Un	NW_005871054.1	plus	4
13735	Pelodiscus sinensis	102451045	LOC102451045		cytochrome P450 1B1-like		Un	NW_005857385.1	plus	2
246437	Tupaia chinensis	102492978	LOC102492978	TREES_T100003041	cytochrome P450 1B1-like		Un	NW_006159810.1	minus	5
419612	Camelus ferus	102510682	LOC102510682	CB1_000522012	cytochrome P450 1B1-like		Un	NW_006210698.1	plus	3
30538	Vicugna pacos	102527799	LOC102527799		cytochrome P450 1B1-like		Un	NW_005882917.1	minus	3
9713	Leptonychotes weddellii	102734979	LOC102734979		cytochrome P450 1B1-like		Un	NW_006384144.1	minus	3
225400	Myotis davidii	102767262	LOC102767262	MDA_GLEAN10015151	cytochrome P450 1B1-like		Un	NW_006285248.1	minus	2
185453	Chrysochloris asiatica	102811452	LOC102811452		cytochrome P450 1B1-like		Un	NW_006408542.1	minus	2
28737	Elephantulus edwardii	102873717	LOC102873717		cytochrome P450 1B1-like		Un	NW_006399769.1	plus	2
9402	Pteropus alecto	102885732	LOC102885732	PAL_GLEAN10021336	cytochrome P450 1B1-like		Un	NW_006434709.1	plus	4
230844	Peromyscus maniculatus bairdii	102906854	LOC102906854		cytochrome P450 1B1-like		Un	NW_006501403.1	minus	3
8469	Chelonia mydas	102933641	LOC102933641	UY3_05278	cytochrome P450 1B1-like		Un	NW_006623410.1	minus	3
74533	Panthera tigris altaica	102950579	LOC102950579		cytochrome P450 1B1-like		Un	NW_006711855.1	plus	0
9755	Physeter catodon	102981351	LOC102981351		cytochrome P450 1B1-like		Un	NW_006713003.1	plus	3
310752	Balaenoptera acutorostrata scammoni	103004066	LOC103004066		cytochrome P450 1B1-like		Un	NW_006725432.1	plus	3
7994	Astyanax mexicanus	103036816	LOC103036816		cytochrome P450 1B1-like		Un	NW_006749448.1	plus	3
118797	Lipotes vexillifer	103083349	LOC103083349		cytochrome P450 1B1-like		Un	NW_006769677.1	plus	3
9365	Erinaceus europaeus	103111677	LOC103111677		cytochrome P450 1B1		Un	NW_006804059.1	plus	5
48698	Poecilia formosa	103148258	LOC103148258		cytochrome P450 1B1		Un	NW_006800140.1	plus	3
7868	Callorhinchus milii	103178928	LOC103178928		cytochrome P450 1B1		Un	NW_006890084.1	minus	1
1230840	Orycteropus afer afer	103200563	LOC103200563		cytochrome P450 1B1		Un	NW_006921718.1	plus	2
60711	Chlorocebus sabaeus	103220462	LOC103220462		cytochrome P450 1B1		14	NC_023655.1	plus	4
9478	Tarsius syrichta	103271895	LOC103271895		cytochrome P450 1B1		Un	NW_007256086.1	plus	2
29078	Eptesicus fuscus	103305457	LOC103305457		cytochrome P450 1B1		Un	NW_007370657.1	plus	3
8081	Poecilia reticulata	103477101	LOC103477101		cytochrome P450 1B1		LG15	NC_024345.1	plus	3
9244	Calypte anna	103528634	LOC103528634		cytochrome P450 1B1		Un	NW_007620063.1	minus	2
9798	Equus przewalskii	103548412	LOC103548412		cytochrome P450 1B1		Un	NW_007673303.1	minus	3
482537	Galeopterus variegatus	103600797	LOC103600797		cytochrome P450 1B1		Un	NW_007729577.1	plus	3
85066	Corvus brachyrhynchos	103624139	LOC103624139		cytochrome P450 1B1		Un	NW_008236217.1	minus	2
29073	Ursus maritimus	103671894	LOC103671894		cytochrome P450 1B1		Un	NW_007907179.1	plus	4
1026970	Nannospalax galili	103725278	LOC103725278		cytochrome P450 1B1		Un
328815	Manacus vitellinus	103765843	LOC103765843		cytochrome P450 1B1		Un
57421	Merops nubicus	103782367	LOC103782367		cytochrome P450 1B1		Un
57068	Acanthisitta chloris	103809785	LOC103809785		cytochrome P450 1B1		Un
9135	Serinus canaria	103821707	LOC103821707		cytochrome P450 1B1		Un
9233	Aptenodytes forsteri	103902731	LOC103902731		cytochrome P450 1B1		Un
9238	Pygoscelis adeliae	103922881	LOC103922881		cytochrome P450 1B1		Un
128390	Nipponia nippon	104018708	LOC104018708		cytochrome P450 1B1		Un
36300	Pelecanus crispus	104033745	LOC104033745		cytochrome P450 1B1		Un
9209	Phalacrocorax carbo	104052620	LOC104052620		cytochrome P450 1B1		Un
55661	Cuculus canorus	104057920	LOC104057920	N303_11763	cytochrome P450 1B1		Un
188379	Egretta garzetta	104124112	LOC104124112		cytochrome P450 1B1		Un
441894	Struthio camelus australis	104151678	LOC104151678		cytochrome P450 1B1		Un
54380	Cariama cristata	104163369	LOC104163369		cytochrome P450 1B1		Un
37040	Gavia stellata	104257749	LOC104257749		cytochrome P450 1B1		Un
50402	Charadrius vociferus	104282350	LOC104282350		cytochrome P450 1B1		Un
118200	Picoides pubescens	104310306	LOC104310306	N307_00144	cytochrome P450 1B1		Un
8969	Haliaeetus albicilla	104323812	LOC104323812		cytochrome P450 1B1		Un
30419	Opisthocomus hoazin	104329306	LOC104329306		cytochrome P450 1B1		Un
188344	Leptosomus discolor	104343587	LOC104343587		cytochrome P450 1B1		Un
56313	Tyto alba	104365716	LOC104365716		cytochrome P450 1B1		Un
121530	Tauraco erythrolophus	104374429	LOC104374429		cytochrome P450 1B1		Un
8897	Chaetura pelagica	104394945	LOC104394945		cytochrome P450 1B1		Un
176057	Nestor notabilis	104412139	LOC104412139		cytochrome P450 1B1		Un
240206	Pterocles gutturalis	104463373	LOC104463373		cytochrome P450 1B1		Un
187382	Chlamydotis macqueenii	104484165	LOC104484165		cytochrome P450 1B1		Un
175836	Buceros rhinoceros silvestris	104490670	LOC104490670		cytochrome P450 1B1		Un
54383	Eurypyga helias	104509037	LOC104509037		cytochrome P450 1B1		Un
279965	Caprimulgus carolinensis	104525285	LOC104525285		cytochrome P450 1B1		Un
57412	Colius striatus	104559443	LOC104559443		cytochrome P450 1B1		Un
97097	Phaethon lepturus	104616689	LOC104616689		cytochrome P450 1B1		Un
100784	Balearica regulorum gibbericeps	104641685	LOC104641685		cytochrome P450 1B1		Un
61622	Rhinopithecus roxellana	104680972	LOC104680972		cytochrome P450 1B1		Un
932674	Corvus cornix cornix	104684373	LOC104684373		cytochrome P450 1B1		Un
52644	Haliaeetus leucocephalus	104840371	LOC104840371		cytochrome P450 1B1		Un
885580	Fukomys damarensis	104853481	LOC104853481	H920_18286	cytochrome P450 1B1		Un
215358	Larimichthys crocea	104921916	LOC104921916		cytochrome P450 1B1		Un
8208	Notothenia coriiceps	104946527	LOC104946527		cytochrome P450 1B1		Un
43346	Bison bison bison	104999966	LOC104999966		cytochrome P450 1B1		Un
8010	Esox lucius	105029712	LOC105029712		cytochrome P450 1B1		Un
9837	Camelus bactrianus	105078974	LOC105078974		cytochrome P450 1B1		Un
9838	Camelus dromedarius	105103641	LOC105103641		cytochrome P450 1B1		Un
132908	Pteropus vampyrus	105292959	LOC105292959		cytochrome P450 1B1		Un
216574	Aquila chrysaetos canadensis	105408706	LOC105408706		cytochrome P450 1B1		Un
9545	Macaca nemestrina	105464862	LOC105464862		cytochrome P450 1B1		Un
336983	Colobus angolensis palliatus	105507461	LOC105507461		cytochrome P450 1B1		Un
9568	Mandrillus leucophaeus	105551910	LOC105551910		cytochrome P450 1B1		Un
9531	Cercocebus atys	105597190	LOC105597190		cytochrome P450 1B1		Un
37293	Aotus nancymaae	105733181	LOC105733181		cytochrome P450 1B1		Un
379532	Propithecus coquereli	105818018	LOC105818018		cytochrome P450 1B1		Un
30608	Microcebus murinus	105884508	LOC105884508		cytochrome P450 1B1		Un
7950	Clupea harengus	105890962	LOC105890962		cytochrome P450 1B1		Un
8078	Fundulus heteroclitus	105926177	LOC105926177		cytochrome P450 1B1		Un
10020	Dipodomys ordii	105986861	LOC105986861		cytochrome P450 1B1		Un
381198	Anser cygnoides domesticus	106029463	LOC106029463		cytochrome P450 1B1		Un
9598	Pan troglodytes	459163	LOC459163	CYP1B1	cytochrome P450 1B1		2A	NC_006469.3	minus	3

## Sheet: CYP2B6
tax_id	Org_name	GeneID	Symbol	Aliases	description	map_location	chromosome	genomic_nucleotide_accession.version	orientation	exon_count
9606	Homo sapiens	1555	CYP2B6	CPB6, CYP2B, CYP2B7, CYP2B7P, CYPIIB6, EFVM, IIB1, P450	cytochrome P450, family 2, subfamily B, polypeptide 6	19q13.2	19	NC_000019.10	plus	11
9541	Macaca fascicularis	102124427	CYP2B6		cytochrome P450, family 2, subfamily B, polypeptide 6		19	NC_022290.1	plus	9
9483	Callithrix jacchus	100405958	LOC100405958		cytochrome P450 2B6		22	NC_013917.1	minus	9
9555	Papio anubis	101001292	LOC101001292		cytochrome P450 2B6		19	NC_018170.1	plus	9
27679	Saimiri boliviensis	101041829	LOC101041829		cytochrome P450 2B6		Un
9593	Gorilla gorilla	101151678	LOC101151678		cytochrome P450 2B6-like		19	NC_018443.1	plus	9
9978	Ochotona princeps	101530662	LOC101530662		cytochrome P450 2B4		Un
10160	Octodon degus	101583517	LOC101583517		cytochrome P450 2B4		Un
51337	Jaculus jaculus	101615594	LOC101615594		cytochrome P450 2B1		Un
9371	Echinops telfairi	101648692	LOC101648692		cytochrome P450 2B4		Un
10181	Heterocephalus glaber	101713256	LOC101713256	GW7_03550	cytochrome P450 2B4		Un
1230840	Orycteropus afer afer	103198935	LOC103198935		cytochrome P450 2B11		Un	NW_006921686.1	plus	8
60711	Chlorocebus sabaeus	103234720	LOC103234720		cytochrome P450 2B6		6	NC_023647.1	plus	9
9478	Tarsius syrichta	103268360	LOC103268360		cytochrome P450 2B6		Un	NW_007048839.1	plus	8
29078	Eptesicus fuscus	103284293	LOC103284293		cytochrome P450 2B4		Un	NW_007370661.1	plus	8
482537	Galeopterus variegatus	103600497	LOC103600497		cytochrome P450 2B4		Un	NW_007729481.1	plus	9
29073	Ursus maritimus	103677389	LOC103677389		cytochrome P450 2B11		Un	NW_007907276.1	plus	9
61622	Rhinopithecus roxellana	104676093	LOC104676093		cytochrome P450 2B6		Un
9837	Camelus bactrianus	105062874	LOC105062874		cytochrome P450 2B11		Un
9838	Camelus dromedarius	105093362	LOC105093362		cytochrome P450 2B11		Un
336983	Colobus angolensis palliatus	105507826	LOC105507826		cytochrome P450 2B6		Un
9568	Mandrillus leucophaeus	105542145	LOC105542145		cytochrome P450 2B6		Un
37293	Aotus nancymaae	105723440	LOC105723440		cytochrome P450 2B6		Un
379532	Propithecus coquereli	105820597	LOC105820597		cytochrome P450 2B6		Un
30611	Otolemur garnettii	105888244	LOC105888244		cytochrome P450 2B4		Un
10020	Dipodomys ordii	106000902	LOC106000902		cytochrome P450 2B4		Un

## Sheet: CYP2C8
tax_id	Org_name	GeneID	Symbol	Aliases	description	map_location	chromosome	genomic_nucleotide_accession.version	orientation	exon_count
9606	Homo sapiens	1558	CYP2C8	CPC8, CYPIIC8, MP-12/MP-20	cytochrome P450, family 2, subfamily C, polypeptide 8	10q23.33	10	NC_000010.11	minus	11
9796	Equus caballus	100061440	CYP2C92		cytochrome P450 2C92		1	NC_009144.2	plus	11
61853	Nomascus leucogenys	100602226	LOC100602226		cytochrome P450 2C8		3	NC_019818.1	plus	9
9597	Pan paniscus	100967379	LOC100967379		cytochrome P450 2C8		Un
27679	Saimiri boliviensis	101041387	LOC101041387		cytochrome P450 2C20		Un
9593	Gorilla gorilla	101127173	LOC101127173		cytochrome P450 2C8-like		10	NC_018434.1	minus	9
181119	Pseudopodoces humilis	102107291	LOC102107291		cytochrome P450 2C19-like		Un	NW_005087562.1	plus	9
60711	Chlorocebus sabaeus	103216303	LOC103216303		cytochrome P450 2C20		9	NC_023650.1	minus	9
9798	Equus przewalskii	103563727	LOC103563727		cytochrome P450 2C18		Un	NW_007675909.1	minus	8
9531	Cercocebus atys	105587200	LOC105587200		cytochrome P450 2C20		Un
9598	Pan troglodytes	450909	LOC450909	CYP2C8	cytochrome P450 2C8		10	NC_006477.3	minus	10

## Sheet: CYP2C18
tax_id	Org_name	GeneID	Symbol	Aliases	description	map_location	chromosome	genomic_nucleotide_accession.version	orientation	exon_count
9606	Homo sapiens	1562	CYP2C18	CPCI, CYP2C, CYP2C17, P450-6B/29C, P450IIC17	cytochrome P450, family 2, subfamily C, polypeptide 18	10q24	10	NC_000010.11	plus	9
9544	Macaca mulatta	701855	CYP2C18		cytochrome P450, family 2, subfamily C, polypeptide 18		9	NC_007866.1	plus	10
9796	Equus caballus	100061609	LOC100061609		cytochrome P450 2C26-like		1	NC_009144.2	minus	9
9601	Pongo abelii	100446370	LOC100446370		cytochrome P450 2C18		10	NC_012601.1	plus	10
9823	Sus scrofa	100624435	LOC100624435		cytochrome P450 2C18-like		14	NC_010456.4	plus	0
27679	Saimiri boliviensis	101042223	LOC101042223		cytochrome P450 2C18		Un
9593	Gorilla gorilla	101151604	LOC101151604		cytochrome P450 2C18-like		10	NC_018434.1	plus	10
9733	Orcinus orca	101281073	LOC101281073		cytochrome P450 2C18		Un
9739	Tursiops truncatus	101330620	LOC101330620		cytochrome P450 2C18-like		Un	NW_004204464.1	minus	0
9708	Odobenus rosmarus divergens	101365655	LOC101365655		cytochrome P450 2C41		Un
51337	Jaculus jaculus	101611842	LOC101611842		cytochrome P450 2C18		Un
34839	Chinchilla lanigera	102005616	LOC102005616		cytochrome P450 2C18-like		Un	NW_004955507.1	plus	0
9541	Macaca fascicularis	102145601	LOC102145601		cytochrome P450 2C18-like		9	NC_022280.1	plus	12
9925	Capra hircus	102186178	LOC102186178		cytochrome P450 2C18-like		26	NC_022318.1	minus	0
38654	Alligator sinensis	102386218	LOC102386218		cytochrome P450 2C18-like		Un	NW_005841831.1	minus	9
89462	Bubalus bubalis	102401059	LOC102401059		cytochrome P450 2C18-like		Un	NW_005784539.1	minus	7
30538	Vicugna pacos	102541494	LOC102541494		cytochrome P450 2C18-like		Un	NW_005882823.1	minus	0
9755	Physeter catodon	102990258	LOC102990258		cytochrome P450 2C18-like		Un	NW_006724220.1	minus	0
310752	Balaenoptera acutorostrata scammoni	103018236	LOC103018236		cytochrome P450 2C18-like		Un	NW_006728682.1	minus	6
118797	Lipotes vexillifer	103084584	LOC103084584		cytochrome P450 2C18-like		Un	NW_006799313.1	plus	11
13616	Monodelphis domestica	103101301	LOC103101301		cytochrome P450 2C18-like		1	NC_008801.1	minus	3
60711	Chlorocebus sabaeus	103216300	LOC103216300		cytochrome P450 2C18		9	NC_023650.1	plus	11
43346	Bison bison bison	104990186	LOC104990186		cytochrome P450 2C18		Un
9837	Camelus bactrianus	105081813	LOC105081813		cytochrome P450 2C18		Un
9545	Macaca nemestrina	105479956	LOC105479956		cytochrome P450 2C18		Un
9568	Mandrillus leucophaeus	105545510	LOC105545510		cytochrome P450 2C18		Un
37293	Aotus nancymaae	105718959	LOC105718959		cytochrome P450 2C18		Un
30608	Microcebus murinus	105872416	LOC105872416		cytochrome P450 2C18		Un

## Sheet: CYP2D6
tax_id	Org_name	GeneID	Symbol	Aliases	description	map_location	chromosome	genomic_nucleotide_accession.version	orientation	exon_count
9483	Callithrix jacchus	100385343	CYP2D19	CYPIID19	Cytochrome P450 2D19		Un
9606	Homo sapiens	1565	CYP2D6	CPD6, CYP2D, CYP2D7AP, CYP2D7BP, CYP2D7P2, CYP2D8P2, CYP2DL1, CYPIID6, P450-DB1, P450C2D, P450DB1	cytochrome P450, family 2, subfamily D, polypeptide 6	22q13.1	22	NC_000022.11	minus	12
9685	Felis catus	100500743	CYP2D6		cytochrome 2D6		B4	NC_018729.2	minus	9
9598	Pan troglodytes	470228	CYP2D6		cytochrome P450, family 2, subfamily D, polypeptide 6		22	NC_006489.3	minus	9
9258	Ornithorhynchus anatinus	100086809	LOC100086809		cytochrome P450 2D14		Un	NW_001597728.1	plus	7
59729	Taeniopygia guttata	100222415	LOC100222415		cytochrome P450 2D17		1A	NC_011463.1	plus	9
9646	Ailuropoda melanoleuca	100472452	LOC100472452		cytochrome P450 2D15		Un
9103	Meleagris gallopavo	100548322	LOC100548322		cytochrome P450 2D17		1	NC_015011.2	plus	9
9305	Sarcophilus harrisii	100926939	LOC100926939		cytochrome P450 2D15		5
9597	Pan paniscus	100969627	LOC100969627		cytochrome P450 2D6		Un
9555	Papio anubis	101014319	LOC101014319		cytochrome P450 2D17		10	NC_018161.1	minus	9
27679	Saimiri boliviensis	101049800	LOC101049800		cytochrome P450 2D19		Un
9940	Ovis aries	101105651	LOC101105651		cytochrome P450 2D14		3	NC_019460.1	minus	8
9593	Gorilla gorilla	101142890	LOC101142890		cytochrome P450 2D6-like		22	NC_018446.1	minus	8
9733	Orcinus orca	101276966	LOC101276966		cytochrome P450 2D14		Un
9708	Odobenus rosmarus divergens	101372264	LOC101372264		cytochrome P450 2D15		Un
73337	Ceratotherium simum simum	101396395	LOC101396395		cytochrome P450 2D6-like		Un	NW_004454225.1	minus	3
51337	Jaculus jaculus	101614540	LOC101614540		cytochrome P450 2D4		Un
143302	Condylura cristata	101627151	LOC101627151		cytochrome P450 2D17		Un
9371	Echinops telfairi	101653633	LOC101653633		cytochrome P450 2D14		Un
9669	Mustela putorius furo	101672586	LOC101672586		cytochrome P450 2D15		Un
8839	Anas platyrhynchos	101804496	LOC101804496		cytochrome P450 2D17		Un
13146	Melopsittacus undulatus	101869501	LOC101869501		cytochrome P450 2D17		Un
8954	Falco peregrinus	101921852	LOC101921852		cytochrome P450 2D17		Un
34839	Chinchilla lanigera	102007103	LOC102007103		cytochrome P450 2D6-like		Un	NW_004955413.1	minus	10
44394	Zonotrichia albicollis	102075129	LOC102075129		cytochrome P450 2D6-like		Un	NW_005081603.1	minus	3
185453	Chrysochloris asiatica	102818278	LOC102818278		cytochrome P450 2D6-like		Un	NW_006408615.1	plus	0
28737	Elephantulus edwardii	102854019	LOC102854019		cytochrome P450 2D17-like		Un	NW_006399836.1	plus	9
60711	Chlorocebus sabaeus	103223412	LOC103223412		cytochrome P450 2D17		19	NC_023660.1	minus	9
9244	Calypte anna	103531859	LOC103531859	N300_13161	cytochrome P450 2D14		Un	NW_007618609.1	plus	9
482537	Galeopterus variegatus	103591840	LOC103591840		cytochrome P450 2D17		Un	NW_007726166.1	minus	9
85066	Corvus brachyrhynchos	103618122	LOC103618122	N302_12773	cytochrome P450 2D14		Un	NW_008238664.1	minus	9
29073	Ursus maritimus	103674066	LOC103674066		cytochrome P450 2D15		Un	NW_007907208.1	plus	8
328815	Manacus vitellinus	103764673	LOC103764673	N305_13963	cytochrome P450 2D3		Un
57421	Merops nubicus	103770314	LOC103770314		cytochrome P450 2D15		Un
57068	Acanthisitta chloris	103803233	LOC103803233	N310_02160	cytochrome P450 2D14		Un
9135	Serinus canaria	103813311	LOC103813311		cytochrome P450 2D14		Un
9233	Aptenodytes forsteri	103907790	LOC103907790	AS27_07930	cytochrome P450 2D17		Un
9238	Pygoscelis adeliae	103915260	LOC103915260	AS28_12534	cytochrome P450 2D17		Un
128390	Nipponia nippon	104021654	LOC104021654	Y956_01272	cytochrome P450 2D17		Un
36300	Pelecanus crispus	104034188	LOC104034188	N334_13670	cytochrome P450 2D17		Un
9209	Phalacrocorax carbo	104048996	LOC104048996	N336_03049	cytochrome P450 2D17		Un
55661	Cuculus canorus	104055481	LOC104055481	N303_02817	cytochrome P450 2D17		Un
30455	Fulmarus glacialis	104070428	LOC104070428	N327_11990	cytochrome P450 2D17		Un
188379	Egretta garzetta	104134346	LOC104134346	Z169_12098	cytochrome P450 2D14		Un
441894	Struthio camelus australis	104137916	LOC104137916	N308_03334	cytochrome P450 2D14		Un
54380	Cariama cristata	104161789	LOC104161789	N322_13590	cytochrome P450 2D17		Un
50402	Charadrius vociferus	104295477	LOC104295477	N301_05907	cytochrome P450 2D17		Un
118200	Picoides pubescens	104301982	LOC104301982	N307_05051	cytochrome P450 2D14		Un
8969	Haliaeetus albicilla	104311000	LOC104311000	N329_08661	cytochrome P450 2D17		Un
30419	Opisthocomus hoazin	104329836	LOC104329836	N306_07396	cytochrome P450 2D17		Un
188344	Leptosomus discolor	104351498	LOC104351498	N330_12822	cytochrome P450 2D3		Un
56313	Tyto alba	104365310	LOC104365310	N341_01085	cytochrome P450 2D17		Un
121530	Tauraco erythrolophus	104370504	LOC104370504	N340_00194	cytochrome P450 2D17		Un
176057	Nestor notabilis	104404490	LOC104404490	N333_06584	cytochrome P450 2D17		Un
187382	Chlamydotis macqueenii	104485742	LOC104485742	N324_00459	cytochrome P450 2D14		Un
175836	Buceros rhinoceros silvestris	104493764	LOC104493764	N320_06434	cytochrome P450 2D17		Un
54383	Eurypyga helias	104503834	LOC104503834		cytochrome P450 2D17		Un
279965	Caprimulgus carolinensis	104526639	LOC104526639	N321_03289	cytochrome P450 2D17		Un
54374	Mesitornis unicolor	104544992	LOC104544992	N332_01960	cytochrome P450 2D14		Un
57412	Colius striatus	104554977	LOC104554977	N325_07103	cytochrome P450 2D17		Un
97097	Phaethon lepturus	104625226	LOC104625226		cytochrome P450 2D17		Un
100784	Balearica regulorum gibbericeps	104634153	LOC104634153	N312_02475	cytochrome P450 2D14		Un
932674	Corvus cornix cornix	104696362	LOC104696362		cytochrome P450 2D14		Un
52644	Haliaeetus leucocephalus	104833067	LOC104833067		cytochrome P450 2D17		Un
43346	Bison bison bison	104991248	LOC104991248		cytochrome P450 2D14		Un
9837	Camelus bactrianus	105073057	LOC105073057		cytochrome P450 2D14		Un
9838	Camelus dromedarius	105091879	LOC105091879		cytochrome P450 2D14		Un
132908	Pteropus vampyrus	105298024	LOC105298024		cytochrome P450 2D14		Un
216574	Aquila chrysaetos canadensis	105408082	LOC105408082		cytochrome P450 2D17		Un
336983	Colobus angolensis palliatus	105514022	LOC105514022		cytochrome P450 2D17		Un
9568	Mandrillus leucophaeus	105538801	LOC105538801		cytochrome P450 2D17		Un
9531	Cercocebus atys	105572143	LOC105572143		cytochrome P450 2D17		Un
37293	Aotus nancymaae	105715239	LOC105715239		cytochrome P450 2D19		Un
379532	Propithecus coquereli	105805151	LOC105805151		cytochrome P450 2D17		Un
10020	Dipodomys ordii	105992056	LOC105992056		cytochrome P450 2D6		Un
381198	Anser cygnoides domesticus	106046243	LOC106046243		cytochrome P450 2D20		Un
9913	Bos taurus	785824	MGC127055		uncharacterized LOC785824		5	AC_000162.1	minus	9

## Sheet: CYP2E1
tax_id	Org_name	GeneID	Symbol	Aliases	description	map_location	chromosome	genomic_nucleotide_accession.version	orientation	exon_count
9606	Homo sapiens	1571	CYP2E1	CPE1, CYP2E, P450-J, P450C2E	cytochrome P450, family 2, subfamily E, polypeptide 1	10q26.3	10	NC_000010.11	plus	9
10090	Mus musculus	13106	Cyp2e1	Cyp2e	cytochrome P450, family 2, subfamily e, polypeptide 1	7 85.94 cM	7	NC_000073.6	plus	9
10116	Rattus norvegicus	25086	Cyp2e1	Cyp2e	cytochrome P450, family 2, subfamily e, polypeptide 1	1q41-q42	1	NC_005100.4	plus	10
9823	Sus scrofa	403216	CYP2E1		cytochrome P450, family 2, subfamily E, polypeptide 1	14	14	NC_010456.4	plus	10
9913	Bos taurus	282213	CYP2E1	CYPIIE1	cytochrome P450, family 2, subfamily E, polypeptide 1		26	AC_000183.1	minus	10
9483	Callithrix jacchus	100397922	CYP2E1		cytochrome P450 2E1		12	NC_013907.1	plus	8
9796	Equus caballus	100066422	CYP2E1		cytochrome P450, family 2, subfamily E, polypeptide 1		1	NC_009144.2	minus	9
9940	Ovis aries	100568285	CYP2E1		cytochrome P450, family 2, subfamily E, polypeptide 1		22	NC_019479.1	plus	9
9601	Pongo abelii	100173813	CYP2E1		cytochrome P450, family 2, subfamily E, polypeptide 1		10	NC_012601.1	plus	9
9685	Felis catus	554227	CYP2E2	CYP2E1	cytochrome P450 2E2		D2	NC_018733.2	plus	9
9646	Ailuropoda melanoleuca	100472056	LOC100472056	PANDA_018777	cytochrome P450 2E1		Un
61853	Nomascus leucogenys	100594173	LOC100594173		cytochrome P450 2E1		3	NC_019818.1	minus	12
10141	Cavia porcellus	100727914	LOC100727914		cytochrome P450 2E1		Un
10029	Cricetulus griseus	100765891	LOC100765891		cytochrome P450 2E1		3	NW_003616527.1	plus	9
9305	Sarcophilus harrisii	100915303	LOC100915303		cytochrome P450 2E1		1
30611	Otolemur garnettii	100958050	LOC100958050		cytochrome P450 2E1		Un
9597	Pan paniscus	100981327	LOC100981327		cytochrome P450 2E1		Un
9555	Papio anubis	101026590	LOC101026590		cytochrome P450 2E1		9	NC_018160.1	plus	9
27679	Saimiri boliviensis	101046377	LOC101046377		cytochrome P450 2E1		Un
9733	Orcinus orca	101275906	LOC101275906		cytochrome P450 2E1		Un
9739	Tursiops truncatus	101321007	LOC101321007		cytochrome P450 2E1-like		Un	NW_004198328.1	minus	10
127582	Trichechus manatus latirostris	101344375	LOC101344375		cytochrome P450 2E1		Un
9708	Odobenus rosmarus divergens	101365364	LOC101365364		cytochrome P450 2E1		Un
73337	Ceratotherium simum simum	101392904	LOC101392904		cytochrome P450 2E1-like		Un	NW_004454231.1	minus	9
9361	Dasypus novemcinctus	101420221	LOC101420221		cytochrome P450 2E1		Un
9978	Ochotona princeps	101532509	LOC101532509		cytochrome P450 2E1		Un
10160	Octodon degus	101590393	LOC101590393		cytochrome P450 2E1		Un
51337	Jaculus jaculus	101601962	LOC101601962		cytochrome P450 2E1		Un
143302	Condylura cristata	101636884	LOC101636884		cytochrome P450 2E1		Un
9371	Echinops telfairi	101646741	LOC101646741		cytochrome P450 2E1		Un
9669	Mustela putorius furo	101673971	LOC101673971		cytochrome P450 2E1		Un
10181	Heterocephalus glaber	101722366	LOC101722366		cytochrome P450 2E1		Un
10036	Mesocricetus auratus	101843716	LOC101843716	CYP2E, CYP2E1, CYPIIE1	cytochrome P450 2E1-like		Un
43179	Ictidomys tridecemlineatus	101973029	LOC101973029		cytochrome P450 2E1-like		Un	NW_004936486.1	plus	10
79684	Microtus ochrogaster	101987874	LOC101987874		cytochrome P450 2E1		8	NC_022015.1	plus	9
34839	Chinchilla lanigera	102026028	LOC102026028		cytochrome P450 2E1-like		Un	NW_004955507.1	minus	10
9925	Capra hircus	102182294	LOC102182294		cytochrome P450 2E1-like		Un	NW_005101199.1	plus	9
109478	Myotis brandtii	102260262	LOC102260262		cytochrome P450 2E1-like		Un	NW_005370286.1	plus	9
72004	Bos mutus	102281471	LOC102281471	M91_06077	cytochrome P450 2E1-like		Un	NW_005395378.1	minus	8
59538	Pantholops hodgsonii	102322636	LOC102322636		cytochrome P450 2E1-like		Un	NW_005818474.1	plus	9
89462	Bubalus bubalis	102416619	LOC102416619		cytochrome P450 2E1-like		Un	NW_005785411.1	minus	9
59463	Myotis lucifugus	102427162	LOC102427162		cytochrome P450 2E1-like		Un	NW_005871303.1	plus	9
225400	Myotis davidii	102760593	LOC102760593	MDA_GLEAN10021243	cytochrome P450 2E1-like		Un	NW_006284618.1	minus	14
28737	Elephantulus edwardii	102865712	LOC102865712		cytochrome P450 2E1-like		Un	NW_006399756.1	minus	9
230844	Peromyscus maniculatus bairdii	102924223	LOC102924223		cytochrome P450 2E1-like		Un	NW_006501123.1	plus	9
74533	Panthera tigris altaica	102969051	LOC102969051		cytochrome P450 2E1-like		Un	NW_006711817.1	plus	9
9755	Physeter catodon	102993260	LOC102993260		cytochrome P450 2E1-like		Un	NW_006712833.1	minus	9
310752	Balaenoptera acutorostrata scammoni	102997947	LOC102997947		cytochrome P450 2E1-like		Un	NW_006725909.1	plus	10
118797	Lipotes vexillifer	103086718	LOC103086718		cytochrome P450 2E1-like		Un	NW_006778824.1	minus	9
9365	Erinaceus europaeus	103123069	LOC103123069		cytochrome P450 2E1		Un	NW_006804593.1	minus	9
1230840	Orycteropus afer afer	103212613	LOC103212613		cytochrome P450 2E1		Un	NW_006922622.1	plus	9
60711	Chlorocebus sabaeus	103245979	LOC103245979		cytochrome P450 2E1		26	NC_023667.1	plus	10
9478	Tarsius syrichta	103265545	LOC103265545		cytochrome P450 2E1		Un	NW_007250741.1	plus	9
29078	Eptesicus fuscus	103288678	LOC103288678		cytochrome P450 2E1		Un	NW_007370676.1	minus	9
9244	Calypte anna	103535932	LOC103535932	N300_07542	cytochrome P450 2H1		Un	NW_007621830.1	plus	9
9798	Equus przewalskii	103556383	LOC103556383		cytochrome P450 2E1		Un	NW_007674293.1	minus	9
482537	Galeopterus variegatus	103609289	LOC103609289		cytochrome P450 2E1		Un	NW_007735545.1	plus	11
29073	Ursus maritimus	103658635	LOC103658635		cytochrome P450 2E1		Un	NW_007907022.1	plus	9
1026970	Nannospalax galili	103725848	LOC103725848		cytochrome P450 2E1		Un
61622	Rhinopithecus roxellana	104680852	LOC104680852		cytochrome P450 2E1		Un
885580	Fukomys damarensis	104872323	LOC104872323	H920_11437	cytochrome P450 2E1		Un
43346	Bison bison bison	104984098	LOC104984098		cytochrome P450 2E1		Un
9837	Camelus bactrianus	105067428	LOC105067428		cytochrome P450 2E1		Un
9838	Camelus dromedarius	105096474	LOC105096474		cytochrome P450 2E1		Un
9545	Macaca nemestrina	105471354	LOC105471354		cytochrome P450 2E1		Un
336983	Colobus angolensis palliatus	105511789	LOC105511789		cytochrome P450 2E1		Un
9568	Mandrillus leucophaeus	105538703	LOC105538703		cytochrome P450 2E1		Un
37293	Aotus nancymaae	105732195	LOC105732195		cytochrome P450 2E1		Un
379532	Propithecus coquereli	105823486	LOC105823486		cytochrome P450 2E1		Un
30608	Microcebus murinus	105861495	LOC105861495		cytochrome P450 2E1		Un
10020	Dipodomys ordii	106000254	LOC106000254		cytochrome P450 2E1		Un
9598	Pan troglodytes	450857	LOC450857		cytochrome P450 2E1		10	NC_006477.3	plus	11

## Sheet: CYP2F1
tax_id	Org_name	GeneID	Symbol	Aliases	description	map_location	chromosome	genomic_nucleotide_accession.version	orientation	exon_count
9606	Homo sapiens	1572	CYP2F1	C2F1, CYP2F	cytochrome P450, family 2, subfamily F, polypeptide 1	19q13.2	19	NC_000019.10	plus	11
10090	Mus musculus	13107	Cyp2f2	Cyp2f	cytochrome P450, family 2, subfamily f, polypeptide 2	7 A3	7	NC_000073.6	plus	10
10116	Rattus norvegicus	54246	Cyp2f4	CYP4502F4, Cyp2f1, Cyp2f2	cytochrome P450, family 2, subfamily f, polypeptide 4	1q21	1	NC_005100.4	plus	10
9986	Oryctolagus cuniculus	100353821	LOC100353821		cytochrome P450 2F5		Un	NW_003159415.1	plus	10
9601	Pongo abelii	100456680	LOC100456680		cytochrome P450 2F1		19	NC_012610.1	minus	7
9646	Ailuropoda melanoleuca	100465345	LOC100465345	PANDA_012937	cytochrome P450 2F5		Un
28377	Anolis carolinensis	100567926	LOC100567926		cytochrome P450 2F5		f	NC_014786.1	minus	9
9785	Loxodonta africana	100676089	LOC100676089		cytochrome P450 2F3		Un
10141	Cavia porcellus	100717701	LOC100717701		cytochrome P450 2F2		Un
10029	Cricetulus griseus	100771787	LOC100771787	I79_012412	cytochrome P450 2F2		Un	NW_003614129.1	minus	9
9305	Sarcophilus harrisii	100916904	LOC100916904		cytochrome P450 2F2		3
30611	Otolemur garnettii	100945113	LOC100945113		cytochrome P450 2F5		Un
9597	Pan paniscus	100974522	LOC100974522		cytochrome P450 2F1		Un
27679	Saimiri boliviensis	101041524	LOC101041524		cytochrome P450 2F1		Un
9685	Felis catus	101087438	LOC101087438		cytochrome P450 2F5		E2	NC_018737.2	plus	10
9593	Gorilla gorilla	101152395	LOC101152395		cytochrome P450 2F1-like		19	NC_018443.1	plus	9
127582	Trichechus manatus latirostris	101357107	LOC101357107		cytochrome P450 2F1		Un
9708	Odobenus rosmarus divergens	101367727	LOC101367727		cytochrome P450 2F1		Un
9978	Ochotona princeps	101531143	LOC101531143		cytochrome P450 2F3		Un
42254	Sorex araneus	101547636	LOC101547636		cytochrome P450 2F5		Un
10160	Octodon degus	101587191	LOC101587191		cytochrome P450 2F2		Un
51337	Jaculus jaculus	101616190	LOC101616190		cytochrome P450 2F2		Un
143302	Condylura cristata	101620352	LOC101620352		cytochrome P450 2F3		Un
9371	Echinops telfairi	101648494	LOC101648494		cytochrome P450 2F5		Un
9669	Mustela putorius furo	101675002	LOC101675002		cytochrome P450 2F5		Un
10181	Heterocephalus glaber	101704374	LOC101704374		cytochrome P450 2F2		Un
79684	Microtus ochrogaster	102001904	LOC102001904		cytochrome P450 2F2		Un
9365	Erinaceus europaeus	103126972	LOC103126972		cytochrome P450 2F3		Un	NW_006805088.1	plus	9
1230840	Orycteropus afer afer	103198762	LOC103198762		cytochrome P450 2F3		Un	NW_006921686.1	plus	9
60711	Chlorocebus sabaeus	103235509	LOC103235509		cytochrome P450 2F1		6	NC_023647.1	minus	7
9478	Tarsius syrichta	103259623	LOC103259623		cytochrome P450 2F5		Un	NW_007030391.1	plus	8
144197	Stegastes partitus	103375599	LOC103375599		cytochrome P450 2F2		Un	NW_007580426.1	minus	11
9798	Equus przewalskii	103565413	LOC103565413		cytochrome P450 2F5		Un	NW_007676454.1	plus	10
482537	Galeopterus variegatus	103603544	LOC103603544		cytochrome P450 2F5		Un	NW_007730785.1	plus	9
1026970	Nannospalax galili	103750798	LOC103750798		cytochrome P450 2F2		Un
61622	Rhinopithecus roxellana	104676181	LOC104676181		cytochrome P450 2F5		Un
885580	Fukomys damarensis	104855625	LOC104855625	H920_19572	cytochrome P450 2F5		Un
43346	Bison bison bison	104995373	LOC104995373		cytochrome P450 2F3		Un
9837	Camelus bactrianus	105062871	LOC105062871		cytochrome P450 2F1		Un
9838	Camelus dromedarius	105093356	LOC105093356		cytochrome P450 2F5		Un
132908	Pteropus vampyrus	105300144	LOC105300144		cytochrome P450 2F3		Un
9568	Mandrillus leucophaeus	105542559	LOC105542559		cytochrome P450 2F5		Un
9531	Cercocebus atys	105598010	LOC105598010		cytochrome P450 2F5		Un
37293	Aotus nancymaae	105723438	LOC105723438		cytochrome P450 2F5		Un
10020	Dipodomys ordii	106000879	LOC106000879		cytochrome P450 2F2		Un
9913	Bos taurus	615697	LOC615697		cytochrome P450 2F3		18	AC_000175.1	minus	7
9598	Pan troglodytes	738883	LOC738883		cytochrome P450 2F1		19	NC_006486.3	plus	7

## Sheet: CYP2J2
tax_id	Org_name	GeneID	Symbol	description	map_location	chromosome	genomic_nucleotide_accession.version	orientation	exon_count
9986	Oryctolagus cuniculus	100301544	CYP2J1	cytochrome P450, family 2, subfamily J, polypeptide 1		13	NC_013681.1	plus	9
9606	Homo sapiens	1573	CYP2J2	cytochrome P450, family 2, subfamily J, polypeptide 2	1p31.3-p31.2	1	NC_000001.11	minus	10
9615	Canis lupus familiaris	610195	CYP2J2	cytochrome P450, family 2, subfamily J, polypeptide 2		5	NC_006587.3	plus	9
9483	Callithrix jacchus	100397287	CYP2J2	cytochrome P450, family 2, subfamily J, polypeptide 2		7	NC_013902.1	minus	9
9796	Equus caballus	100067247	LOC100067247	cytochrome P450 2J2-like		2	NC_009145.2	plus	9
9258	Ornithorhynchus anatinus	100087745	LOC100087745	cytochrome P450 2J2		Un	NW_001738350.1	plus	9
59729	Taeniopygia guttata	100224220	LOC100224220	cytochrome P450 2J2		8	NC_011472.1	minus	10
9601	Pongo abelii	100447634	LOC100447634	cytochrome P450 2J2		1	NC_012591.1	plus	9
9646	Ailuropoda melanoleuca	100482335	LOC100482335	cytochrome P450 2J2		Un
61853	Nomascus leucogenys	100589053	LOC100589053	cytochrome P450 2J2		5	NC_019820.1	minus	10
9597	Pan paniscus	100984148	LOC100984148	cytochrome P450 2J2		Un
9555	Papio anubis	101015175	LOC101015175	cytochrome P450 2J2		1	NC_018152.1	minus	9
27679	Saimiri boliviensis	101041470	LOC101041470	cytochrome P450 2J2		Un
9685	Felis catus	101097746	LOC101097746	cytochrome P450 2J2		C1	NC_018730.2	minus	11
9593	Gorilla gorilla	101148349	LOC101148349	cytochrome P450 2J2-like		1	NC_018424.1	minus	9
9733	Orcinus orca	101287985	LOC101287985	cytochrome P450 2J2		Un
9739	Tursiops truncatus	101317718	LOC101317718	cytochrome P450 2J2-like		Un	NW_004198272.1	minus	9
127582	Trichechus manatus latirostris	101350163	LOC101350163	cytochrome P450 2J2		Un
9708	Odobenus rosmarus divergens	101382939	LOC101382939	cytochrome P450 2J2		Un
73337	Ceratotherium simum simum	101405278	LOC101405278	cytochrome P450 2J2-like		Un	NW_004454229.1	minus	4
9978	Ochotona princeps	101531357	LOC101531357	cytochrome P450 2J1		Un
10160	Octodon degus	101568624	LOC101568624	cytochrome P450 2J2		Un
51337	Jaculus jaculus	101594400	LOC101594400	cytochrome P450 2J2		Un
143302	Condylura cristata	101636900	LOC101636900	cytochrome P450 2J2		Un
9669	Mustela putorius furo	101684683	LOC101684683	cytochrome P450 2J2		Un
8839	Anas platyrhynchos	101796247	LOC101796247	cytochrome P450 2J2		Un
8954	Falco peregrinus	101919387	LOC101919387	cytochrome P450 2J2		Un
44394	Zonotrichia albicollis	102067922	LOC102067922	cytochrome P450 2J2-like		Un	NW_005081684.1	minus	9
9541	Macaca fascicularis	102119662	LOC102119662	cytochrome P450 2J2-like		1	NC_022272.1	plus	9
9925	Capra hircus	102191099	LOC102191099	cytochrome P450 2J2-like		3	NC_022295.1	plus	9
109478	Myotis brandtii	102259820	LOC102259820	cytochrome P450 2J2-like		Un	NW_005361607.1	plus	9
59538	Pantholops hodgsonii	102335532	LOC102335532	cytochrome P450 2J2-like		Un	NW_005805899.1	plus	9
38654	Alligator sinensis	102371780	LOC102371780	cytochrome P450 2J2-like		Un	NW_005843021.1	plus	9
89462	Bubalus bubalis	102409898	LOC102409898	cytochrome P450 2J2-like		Un	NW_005784102.1	minus	9
59463	Myotis lucifugus	102439141	LOC102439141	cytochrome P450 2J2-like		Un	NW_005871216.1	minus	9
13735	Pelodiscus sinensis	102457302	LOC102457302	cytochrome P450 2J2-like		Un	NW_005857737.1	minus	12
419612	Camelus ferus	102511878	LOC102511878	cytochrome P450 2J2-like		Un	NW_006210803.1	plus	9
9713	Leptonychotes weddellii	102747983	LOC102747983	cytochrome P450 2J2-like		Un	NW_006384459.1	plus	8
225400	Myotis davidii	102765527	LOC102765527	cytochrome P450 2J2-like		Un	NW_006294339.1	minus	8
28737	Elephantulus edwardii	102853638	LOC102853638	cytochrome P450 2J2-like		Un	NW_006399755.1	minus	9
9402	Pteropus alecto	102885276	LOC102885276	cytochrome P450 2J2-like		Un	NW_006441955.1	minus	9
74533	Panthera tigris altaica	102958105	LOC102958105	cytochrome P450 2J2-like		Un	NW_006712005.1	plus	10
9755	Physeter catodon	102995526	LOC102995526	cytochrome P450 2J2-like		Un	NW_006713360.1	plus	9
310752	Balaenoptera acutorostrata scammoni	103014389	LOC103014389	cytochrome P450 2J2-like		Un	NW_006724459.1	plus	9
118797	Lipotes vexillifer	103072875	LOC103072875	cytochrome P450 2J2-like		Un	NW_006789324.1	minus	9
9365	Erinaceus europaeus	103113199	LOC103113199	cytochrome P450 2J2		Un	NW_006804107.1	minus	9
7868	Callorhinchus milii	103185273	LOC103185273	cytochrome P450 2J2		Un	NW_006890165.1	minus	10
60711	Chlorocebus sabaeus	103224719	LOC103224719	cytochrome P450 2J2		20	NC_023661.1	plus	9
9478	Tarsius syrichta	103256114	LOC103256114	cytochrome P450 2J2		Un	NW_007233041.1	minus	10
29078	Eptesicus fuscus	103284070	LOC103284070	cytochrome P450 2J2		Un	NW_007370660.1	minus	9
8081	Poecilia reticulata	103463739	LOC103463739	cytochrome P450 2J2		LG4	NC_024334.1	plus	9
482537	Galeopterus variegatus	103603536	LOC103603536	cytochrome P450 2J2		Un	NW_007730781.1	plus	9
29073	Ursus maritimus	103663082	LOC103663082	cytochrome P450 2J2		Un	NW_007907117.1	plus	9
1026970	Nannospalax galili	103737136	LOC103737136	cytochrome P450 2J6		Un
57068	Acanthisitta chloris	103807106	LOC103807106	cytochrome P450 2J2		Un
9233	Aptenodytes forsteri	103905667	LOC103905667	cytochrome P450 2J2		Un
9238	Pygoscelis adeliae	103913325	LOC103913325	cytochrome P450 2J2		Un
36300	Pelecanus crispus	104028699	LOC104028699	cytochrome P450 2J2		Un
9209	Phalacrocorax carbo	104049817	LOC104049817	cytochrome P450 2J6		Un
441894	Struthio camelus australis	104152907	LOC104152907	cytochrome P450 2J2		Un
54380	Cariama cristata	104159712	LOC104159712	cytochrome P450 2J2		Un
50402	Charadrius vociferus	104285547	LOC104285547	cytochrome P450 2J2		Un
8897	Chaetura pelagica	104385164	LOC104385164	cytochrome P450 2J2		Un
240206	Pterocles gutturalis	104462916	LOC104462916	cytochrome P450 2J2		Un
187382	Chlamydotis macqueenii	104484601	LOC104484601	cytochrome P450 2J2		Un
175836	Buceros rhinoceros silvestris	104488759	LOC104488759	cytochrome P450 2J2		Un
54383	Eurypyga helias	104505453	LOC104505453	cytochrome P450 2J2		Un
279965	Caprimulgus carolinensis	104520204	LOC104520204	cytochrome P450 2J2		Un
97097	Phaethon lepturus	104623378	LOC104623378	cytochrome P450 2J2		Un
61622	Rhinopithecus roxellana	104668045	LOC104668045	cytochrome P450 2J2		Un
885580	Fukomys damarensis	104852705	LOC104852705	cytochrome P450 2J2		Un
9837	Camelus bactrianus	105064844	LOC105064844	cytochrome P450 2J2		Un
9838	Camelus dromedarius	105096288	LOC105096288	cytochrome P450 2J2		Un
132908	Pteropus vampyrus	105303444	LOC105303444	cytochrome P450 2J2		Un
9545	Macaca nemestrina	105495154	LOC105495154	cytochrome P450 2J2		Un
336983	Colobus angolensis palliatus	105511111	LOC105511111	cytochrome P450 2J2		Un
9568	Mandrillus leucophaeus	105534929	LOC105534929	cytochrome P450 2J2		Un
9531	Cercocebus atys	105595967	LOC105595967	cytochrome P450 2J2		Un
37293	Aotus nancymaae	105710194	LOC105710194	cytochrome P450 2J2		Un
10020	Dipodomys ordii	105990009	LOC105990009	cytochrome P450 2J2		Un
9598	Pan troglodytes	456896	LOC456896	cytochrome P450 2J2		1	NC_006468.3	minus	10
9544	Macaca mulatta	693631	LOC693631	cytochrome P450 2J2-like		1	NC_007858.1	minus	9

[truncated: 35 more sheets: CYP2R1, CYP2S1, CYP2U1, CYP2W1, CYP3A5, CYP3A43, CYP4A11, CYP4B1, CYP4F3, CYP4F11, CYP4F22, CYP4V2, CYP4X1, CYP4Z1, CYP7A1, CYP7B1, PTGIS, CYP8B1, CYP11A1, CYP11B1 …]
