# Supplementary material for: Computational Identification of the Paralogs and Orthologs of Human Cytochrome P450 Superfamily and the Implication in Drug Discovery
Source: Int J Mol Sci. 2016 Jun 28;17(7):1020. doi: 10.3390/ijms17071020 (PMC4964396; doi:10.3390/ijms17071020)
Supplement: Supplementary file 1 [file ijms-17-01020-s001.zip › ijms-122120-Supplementary Materials/Table S3.xlsx]

## Sheet: CYP1A1
Species	Type	dN/dS	Ensembl identifier & gene name	Compare	Location	Target %id	Query %id
Panda (Ailuropoda melanoleuca)	1-to-1	0.22484	ENSAMEG00000008898CYPIA Cytochrome P450 [Source: UniProtKB/TrEMBL; acc: G1LQT8]	Region ComparisonAlignment (protein)Alignment (cDNA)Gene Tree (image)	GL192984.1:302291-304958:1	81	62
Duck (Anas platyrhynchos)	Many-to-many	n/a	ENSAPLG00000010941Novel Ensembl prediction Cytochrome P450 [Source: UniProtKB/TrEMBL; acc: U3ITZ1]	Region ComparisonAlignment (protein)Alignment (cDNA)Gene Tree (image)	KB743447.1:1402-4870:-1	60	63
Duck (Anas platyrhynchos)	Many-to-many	n/a	ENSAPLG00000011200Novel Ensembl prediction Uncharacterized protein [Source: UniProtKB/TrEMBL; acc: U3IUK6]	Region ComparisonAlignment (protein)Alignment (cDNA)Gene Tree (image)	KB743447.1:8094-9830:1	66	30
Anole lizard (Anolis carolinensis)	Many-to-many	n/a	ENSACAG00000014636Novel Ensembl prediction Cytochrome P450 [Source: UniProtKB/TrEMBL; acc: H9GLI5]	Region ComparisonAlignment (protein)Alignment (cDNA)Gene Tree (image)	GL343721.1:50982-63103:-1	60	61
Anole lizard (Anolis carolinensis)	Many-to-many	n/a	ENSACAG00000014819Novel Ensembl prediction Uncharacterized protein [Source: UniProtKB/TrEMBL; acc: H9GLK8]	Region ComparisonAlignment (protein)Alignment (cDNA)Gene Tree (image)	AAWZ02038633:1168-8500:-1	55	46
Anole lizard (Anolis carolinensis)	Many-to-many	n/a	ENSACAG00000014872Novel Ensembl prediction Cytochrome P450 [Source: UniProtKB/TrEMBL; acc: H9GLV9]	Region ComparisonAlignment (protein)Alignment (cDNA)Gene Tree (image)	GL343721.1:108802-116982:1	58	59
Cave fish (Astyanax mexicanus)	1-to-many	n/a	ENSAMXG00000020784cyp1a cytochrome P450, family 1, subfamily A [Source:ZFIN;Acc:ZDB-GENE-011219-1]	Region ComparisonAlignment (protein)Alignment (cDNA)Gene Tree (image)	KB882149.1:500905-507715:1	55	56
Cow (Bos taurus)	1-to-1	0.21837	ENSBTAG00000001021CYP1A1 Cytochrome P450 [Source: UniProtKB/TrEMBL; acc: F1MM10]	Region ComparisonAlignment (protein)Alignment (cDNA)Gene Tree (image)	21:34342808-34345682:1	80	81
Marmoset (Callithrix jacchus)	1-to-1	0.29309	ENSCJAG00000017698CYP1A1 Cytochrome P450 [Source: UniProtKB/TrEMBL; acc: F7H155]	Region ComparisonAlignment (protein)Alignment (cDNA)Gene Tree (image)	10:16992587-16999934:1	90	90
Dog (Canis lupus familiaris)	1-to-1	0.18981	ENSCAFG00000017937CYP1A1 cytochrome P450, family 1, subfamily A, polypeptide 1 [Source:HGNC Symbol;Acc:HGNC:2595]	Region ComparisonAlignment (protein)Alignment (cDNA)Gene Tree (image)	30:37793073-37800053:-1	80	82
Guinea Pig (Cavia porcellus)	1-to-1	0.17695	ENSCPOG00000015596CYP1A1 Cavia porcellus cytochrome P450, family 1, subfamily a, polypeptide 1 (Cyp1a1), mRNA. [Source:RefSeq mRNA;Acc:NM_001172940]	Region ComparisonAlignment (protein)Alignment (cDNA)Gene Tree (image)	scaffold_98:4470512-4476194:1	77	78
Vervet-AGM (Chlorocebus sabaeus)	1-to-1	0.20821	ENSCSAG00000014243CYP1A1 cytochrome P450, family 1, subfamily A, polypeptide 1 [Source:HGNC Symbol;Acc:HGNC:2595]	Region ComparisonAlignment (protein)Alignment (cDNA)Gene Tree (image)	26:8753327-8759384:1	94	94
Sloth (Choloepus hoffmanni)	1-to-1	n/a	ENSCHOG00000011160CYP1A1 cytochrome P450, family 1, subfamily A, polypeptide 1 [Source:HGNC Symbol;Acc:HGNC:2595]	Region ComparisonAlignment (protein)Alignment (cDNA)Gene Tree (image)	scaffold_206298:2444-3872:-1	80	47
Ciona intestinalis	1-to-many	n/a	ENSCING00000016274Novel Ensembl prediction Uncharacterized protein [Source: UniProtKB/TrEMBL; acc: F6TL06]	Region ComparisonAlignment (protein)Alignment (cDNA)Gene Tree (image)	5:866043-867072:-1	29	12
Ciona savignyi	1-to-many	n/a	ENSCSAVG00000002582Novel Ensembl prediction Uncharacterized protein [Source: UniProtKB/TrEMBL; acc: H2YGB9]	Region ComparisonAlignment (protein)Alignment (cDNA)Gene Tree (image)	reftig_269:135191-140673:1	32	29
Zebrafish (Danio rerio)	1-to-many	n/a	ENSDARG00000098315cyp1a cytochrome P450, family 1, subfamily A [Source:ZFIN;Acc:ZDB-GENE-011219-1]	Region ComparisonAlignment (protein)Alignment (cDNA)Gene Tree (image)	18:5738730-5749620:-1	55	56
Armadillo (Dasypus novemcinctus)	1-to-1	0.17088	ENSDNOG00000030917CYP1A1 cytochrome P450, family 1, subfamily A, polypeptide 1 [Source:HGNC Symbol;Acc:HGNC:2595]	Region ComparisonAlignment (protein)Alignment (cDNA)Gene Tree (image)	JH575572.1:3333165-3344100:-1	81	82
Fruitfly (Drosophila melanogaster)	Many-to-many	n/a	FBgn0003486spo spook [Source:FlyBase gene name;Acc:FBgn0003486]	Region ComparisonAlignment (protein)Alignment (cDNA)Gene Tree (image)	3L:5590083-5592571:-1	25	26
Fruitfly (Drosophila melanogaster)	Many-to-many	n/a	FBgn0086917spok spookier [Source:FlyBase gene name;Acc:FBgn0086917]	Region ComparisonAlignment (protein)Alignment (cDNA)Gene Tree (image)	3R:3322810-3354486:1	22	23
Lesser hedgehog tenrec (Echinops telfairi)	1-to-1	n/a	ENSETEG00000010192CYP1A1 cytochrome P450, family 1, subfamily A, polypeptide 1 [Source:HGNC Symbol;Acc:HGNC:2595]	Region ComparisonAlignment (protein)Alignment (cDNA)Gene Tree (image)	scaffold_241368:1516-4241:-1	80	77
Horse (Equus caballus)	1-to-1	0.22033	ENSECAG00000013817CYP1A1 cytochrome P450, family 1, subfamily A, polypeptide 1 [Source:HGNC Symbol;Acc:HGNC:2595]	Region ComparisonAlignment (protein)Alignment (cDNA)Gene Tree (image)	1:119015291-119018001:1	80	82
Cat (Felis catus)	1-to-1	0.23487	ENSFCAG00000002016CYP1A1 Felis catus cytochrome P450 1A1 (CYP1A1), mRNA. [Source:RefSeq mRNA;Acc:NM_001024859]	Region ComparisonAlignment (protein)Alignment (cDNA)Gene Tree (image)	B3:33532067-33538470:1	81	82
Flycatcher (Ficedula albicollis)	Many-to-many	n/a	ENSFALG00000004526Novel Ensembl prediction Cytochrome P450 [Source: UniProtKB/TrEMBL; acc: U3JPL7]	Region ComparisonAlignment (protein)Alignment (cDNA)Gene Tree (image)	JH603513.1:4253-9497:1	62	63
Flycatcher (Ficedula albicollis)	Many-to-many	n/a	ENSFALG00000010971Novel Ensembl prediction Cytochrome P450 [Source: UniProtKB/TrEMBL; acc: U3K8U8]	Region ComparisonAlignment (protein)Alignment (cDNA)Gene Tree (image)	JH603310.1:1912939-1915719:-1	63	42
Cod (Gadus morhua)	1-to-many	n/a	ENSGMOG00000000318cyp1a cytochrome P450, family 1, subfamily A [Source:ZFIN;Acc:ZDB-GENE-011219-1]	Region ComparisonAlignment (protein)Alignment (cDNA)Gene Tree (image)	GeneScaffold_3016:15408-18285:-1	56	57
Chicken (Gallus gallus)	Many-to-many	n/a	ENSGALG00000001320CYP1A1 cytochrome P450 1A5 [Source:RefSeq peptide;Acc:NP_990477]	Region ComparisonAlignment (protein)Alignment (cDNA)Gene Tree (image)	10:1938235-1941050:-1	60	62
Chicken (Gallus gallus)	Many-to-many	n/a	ENSGALG00000001325CYP1A4 cytochrome P450 1A4 [Source:RefSeq peptide;Acc:NP_990478]	Region ComparisonAlignment (protein)Alignment (cDNA)Gene Tree (image)	10:1943039-1946669:1	58	61
Stickleback (Gasterosteus aculeatus)	1-to-many	n/a	ENSGACG00000014674cyp1a cytochrome P450, family 1, subfamily A [Source:ZFIN;Acc:ZDB-GENE-011219-1]	Region ComparisonAlignment (protein)Alignment (cDNA)Gene Tree (image)	groupII:4341876-4344014:-1	56	57
Gorilla (Gorilla gorilla gorilla)	1-to-1	n/a	ENSGGOG00000016531CYP1A1 cytochrome P450, family 1, subfamily A, polypeptide 1 [Source:HGNC Symbol;Acc:HGNC:2595]	Region ComparisonAlignment (protein)Alignment (cDNA)Gene Tree (image)	15:54342202-54348205:-1	98	99
Squirrel (Ictidomys tridecemlineatus)	1-to-1	0.26155	ENSSTOG00000013943CYP1A1 cytochrome P450, family 1, subfamily A, polypeptide 1 [Source:HGNC Symbol;Acc:HGNC:2595]	Region ComparisonAlignment (protein)Alignment (cDNA)Gene Tree (image)	JH393281.1:33683069-33685644:-1	79	81
Coelacanth (Latimeria chalumnae)	1-to-many	n/a	ENSLACG00000014013cyp1a cytochrome P450, family 1, subfamily A [Source:ZFIN;Acc:ZDB-GENE-011219-1]	Region ComparisonAlignment (protein)Alignment (cDNA)Gene Tree (image)	JH126756.1:937361-960447:1	58	59
Spotted gar (Lepisosteus oculatus)	1-to-many	n/a	ENSLOCG00000014628cyp1a cytochrome P450, family 1, subfamily A [Source:ZFIN;Acc:ZDB-GENE-011219-1]	Region ComparisonAlignment (protein)Alignment (cDNA)Gene Tree (image)	LG3:51925445-51933251:-1	58	59
Elephant (Loxodonta africana)	1-to-1	0.16874	ENSLAFG00000015551CYP1A1 cytochrome P450, family 1, subfamily A, polypeptide 1 [Source:HGNC Symbol;Acc:HGNC:2595]	Region ComparisonAlignment (protein)Alignment (cDNA)Gene Tree (image)	scaffold_28:6068652-6071399:-1	83	84
Macaque (Macaca mulatta)	1-to-1	0.23268	ENSMMUG00000022481CYP1A1 Macaca mulatta cytochrome P450, family 1, subfamily A, polypeptide 1 (CYP1A1), mRNA. [Source:RefSeq mRNA;Acc:NM_001040238]	Region ComparisonAlignment (protein)Alignment (cDNA)Gene Tree (image)	1099214251996:933-6902:-1	94	94
Turkey (Meleagris gallopavo)	Many-to-many	n/a	ENSMGAG00000002412Novel Ensembl prediction Cytochrome P450 [Source: UniProtKB/TrEMBL; acc: G1MUB3]	Region ComparisonAlignment (protein)Alignment (cDNA)Gene Tree (image)	12:1723579-1726382:-1	59	60
Turkey (Meleagris gallopavo)	Many-to-many	n/a	ENSMGAG00000002518Novel Ensembl prediction Cytochrome P450 [Source: UniProtKB/TrEMBL; acc: G1MUJ1]	Region ComparisonAlignment (protein)Alignment (cDNA)Gene Tree (image)	12:1728427-1731687:1	59	61
Mouse Lemur (Microcebus murinus)	1-to-1	n/a	ENSMICG00000009669CYP1A1 cytochrome P450, family 1, subfamily A, polypeptide 1 [Source:HGNC Symbol;Acc:HGNC:2595]	Region ComparisonAlignment (protein)Alignment (cDNA)Gene Tree (image)	GeneScaffold_2214:10155-12690:-1	84	83
Mouse (Mus musculus)	1-to-1	0.18445	ENSMUSG00000032315Cyp1a1 cytochrome P450, family 1, subfamily a, polypeptide 1 [Source:MGI Symbol;Acc:MGI:88588]	Region ComparisonAlignment (protein)Alignment (cDNA)Gene Tree (image)	9:57697613-57703822:1	78	80
Ferret (Mustela putorius furo)	1-to-1	0.20117	ENSMPUG00000017295CYP1A1 cytochrome P450, family 1, subfamily A, polypeptide 1 [Source:HGNC Symbol;Acc:HGNC:2595]	Region ComparisonAlignment (protein)Alignment (cDNA)Gene Tree (image)	GL896963.1:5975050-5979691:-1	79	73
Microbat (Myotis lucifugus)	1-to-1	0.22648	ENSMLUG00000008381CYP1A1 cytochrome P450, family 1, subfamily A, polypeptide 1 [Source:HGNC Symbol;Acc:HGNC:2595]	Region ComparisonAlignment (protein)Alignment (cDNA)Gene Tree (image)	GL429808:5757945-5760724:-1	82	83
Gibbon (Nomascus leucogenys)	1-to-1	0.16438	ENSNLEG00000014583CYP1A1 cytochrome P450, family 1, subfamily A, polypeptide 1 [Source:HGNC Symbol;Acc:HGNC:2595]	Region ComparisonAlignment (protein)Alignment (cDNA)Gene Tree (image)	GL397307.1:18557429-18561157:-1	98	98
Pika (Ochotona princeps)	1-to-many	n/a	ENSOPRG00000005927-	Region ComparisonAlignment (protein)Alignment (cDNA)Gene Tree (image)	scaffold_143516:93-1210:-1	75	46
Pika (Ochotona princeps)	1-to-many	n/a	ENSOPRG00000010471-	Region ComparisonAlignment (protein)Alignment (cDNA)Gene Tree (image)	GeneScaffold_5356:5802-6917:-1	73	45
Tilapia (Oreochromis niloticus)	1-to-many	n/a	ENSONIG00000002935cyp1a Oreochromis niloticus cytochrome P450 1A (cyp1a), mRNA. [Source:RefSeq mRNA;Acc:NM_001279489]	Region ComparisonAlignment (protein)Alignment (cDNA)Gene Tree (image)	GL831133.1:5505974-5508359:-1	56	57
Platypus (Ornithorhynchus anatinus)	1-to-many	n/a	ENSOANG00000003553Novel Ensembl prediction Cytochrome P450 [Source: UniProtKB/TrEMBL; acc: F7DQC8]	Region ComparisonAlignment (protein)Alignment (cDNA)Gene Tree (image)	Ultra494:4643-15152:1	70	71
Rabbit (Oryctolagus cuniculus)	1-to-1	0.14475	ENSOCUG00000017744CYP1A1 Oryctolagus cuniculus polycyclic hydrocarbon-inducible cytochrome P450c (LOC100328613), mRNA. [Source:RefSeq mRNA;Acc:NM_001171072]	Region ComparisonAlignment (protein)Alignment (cDNA)Gene Tree (image)	GL019033:237281-242756:-1	76	77
Medaka (Oryzias latipes)	1-to-many	n/a	ENSORLG00000014421cyp1a Oryzias latipes cytochrome P450 1A (cyp1a), mRNA. [Source:RefSeq mRNA;Acc:NM_001105087]	Region ComparisonAlignment (protein)Alignment (cDNA)Gene Tree (image)	3:30530520-30533663:-1	54	56
Bushbaby (Otolemur garnettii)	1-to-1	0.21069	ENSOGAG00000014446CYP1A1 cytochrome P450, family 1, subfamily A, polypeptide 1 [Source:HGNC Symbol;Acc:HGNC:2595]	Region ComparisonAlignment (protein)Alignment (cDNA)Gene Tree (image)	GL873530.1:26711544-26714043:-1	84	84
Sheep (Ovis aries)	1-to-1	0.23803	ENSOARG00000003423CYP1A1 cytochrome P450, family 1, subfamily A, polypeptide 1 [Source:HGNC Symbol;Acc:HGNC:2595]	Region ComparisonAlignment (protein)Alignment (cDNA)Gene Tree (image)	18:32844396-32846884:1	81	72
Chimpanzee (Pan troglodytes)	1-to-1	0.08571	ENSPTRG00000007280CYP1A1 cytochrome P450, family 1, subfamily A, polypeptide 1 [Source:HGNC Symbol;Acc:HGNC:2595]	Region ComparisonAlignment (protein)Alignment (cDNA)Gene Tree (image)	15:72288785-72294776:-1	100	100
Olive baboon (Papio anubis)	1-to-1	0.22774	ENSPANG00000015998CYP1A1 cytochrome P450, family 1, subfamily A, polypeptide 1 [Source:HGNC Symbol;Acc:HGNC:2595]	Region ComparisonAlignment (protein)Alignment (cDNA)Gene Tree (image)	7:49220317-49227015:-1	95	95
Chinese softshell turtle (Pelodiscus sinensis)	Many-to-many	n/a	ENSPSIG00000006505Novel Ensembl prediction Cytochrome P450 [Source: UniProtKB/TrEMBL; acc: K7FGN9]	Region ComparisonAlignment (protein)Alignment (cDNA)Gene Tree (image)	JH209544.1:4005071-4030099:-1	52	63
Chinese softshell turtle (Pelodiscus sinensis)	Many-to-many	n/a	ENSPSIG00000007496Novel Ensembl prediction Cytochrome P450 [Source: UniProtKB/TrEMBL; acc: K7FJT6]	Region ComparisonAlignment (protein)Alignment (cDNA)Gene Tree (image)	JH209544.1:4049721-4059762:1	63	66
Lamprey (Petromyzon marinus)	1-to-many	n/a	ENSPMAG00000009358cyp1d1 cytochrome P450, family 1, subfamily D, polypeptide 1 [Source:ZFIN;Acc:ZDB-GENE-041114-179]	Region ComparisonAlignment (protein)Alignment (cDNA)Gene Tree (image)	GL481851:12289-17472:1	43	44
Amazon molly (Poecilia formosa)	1-to-many	n/a	ENSPFOG00000015284cyp1a cytochrome P450, family 1, subfamily A [Source:ZFIN;Acc:ZDB-GENE-011219-1]	Region ComparisonAlignment (protein)Alignment (cDNA)Gene Tree (image)	KI519848.1:139637-143444:-1	55	56
Orangutan (Pongo abelii)	1-to-1	0.13817	ENSPPYG00000006644CYP1A1 cytochrome P450, family 1, subfamily A, polypeptide 1 [Source:HGNC Symbol;Acc:HGNC:2595]	Region ComparisonAlignment (protein)Alignment (cDNA)Gene Tree (image)	15:72128266-72130901:-1	98	98
Hyrax (Procavia capensis)	1-to-1	n/a	ENSPCAG00000000760CYP1A1 cytochrome P450, family 1, subfamily A, polypeptide 1 [Source:HGNC Symbol;Acc:HGNC:2595]	Region ComparisonAlignment (protein)Alignment (cDNA)Gene Tree (image)	GeneScaffold_3703:4173-7637:-1	57	57
Megabat (Pteropus vampyrus)	1-to-1	n/a	ENSPVAG00000015845CYP1A1 cytochrome P450, family 1, subfamily A, polypeptide 1 [Source:HGNC Symbol;Acc:HGNC:2595]	Region ComparisonAlignment (protein)Alignment (cDNA)Gene Tree (image)	scaffold_20266:1739-4318:-1	79	79
Rat (Rattus norvegicus)	1-to-1	0.20413	ENSRNOG00000019500Cyp1a1 cytochrome P450, family 1, subfamily a, polypeptide 1 [Source:RGD Symbol;Acc:2458]	Region ComparisonAlignment (protein)Alignment (cDNA)Gene Tree (image)	8:62472095-62478147:1	78	80
Tasmanian devil (Sarcophilus harrisii)	1-to-many	0.11754	ENSSHAG00000015354Novel Ensembl prediction Cytochrome P450 [Source: UniProtKB/TrEMBL; acc: G3WRN0]	Region ComparisonAlignment (protein)Alignment (cDNA)Gene Tree (image)	GL834424.1:1765077-1777414:-1	71	71
Pig (Sus scrofa)	1-to-1	0.17951	ENSSSCG00000001906CYP1A1 Sus scrofa cytochrome P450 1A1 (CYP1A1), mRNA. [Source:RefSeq mRNA;Acc:NM_214412]	Region ComparisonAlignment (protein)Alignment (cDNA)Gene Tree (image)	7:63491454-63497651:1	81	82
Zebra Finch (Taeniopygia guttata)	1-to-many	n/a	ENSTGUG00000003977Novel Ensembl prediction Cytochrome P450 [Source: UniProtKB/TrEMBL; acc: H0Z0M9]	Region ComparisonAlignment (protein)Alignment (cDNA)Gene Tree (image)	10:1956118-1959298:-1	60	62
Fugu (Takifugu rubripes)	1-to-many	n/a	ENSTRUG00000000989cyp1a cytochrome P450, family 1, subfamily A [Source:ZFIN;Acc:ZDB-GENE-011219-1]	Region ComparisonAlignment (protein)Alignment (cDNA)Gene Tree (image)	scaffold_797:31684-34113:1	56	56
Tarsier (Tarsius syrichta)	1-to-1	n/a	ENSTSYG00000000100CYP1A1 cytochrome P450, family 1, subfamily A, polypeptide 1 [Source:HGNC Symbol;Acc:HGNC:2595]	Region ComparisonAlignment (protein)Alignment (cDNA)Gene Tree (image)	scaffold_118070:3393-6603:-1	48	48
Tetraodon (Tetraodon nigroviridis)	1-to-many	n/a	ENSTNIG00000011932cyp1a cytochrome P450, family 1, subfamily A [Source:ZFIN;Acc:ZDB-GENE-011219-1]	Region ComparisonAlignment (protein)Alignment (cDNA)Gene Tree (image)	Un_random:93771499-93774105:-1	56	57
Tree Shrew (Tupaia belangeri)	1-to-1	n/a	ENSTBEG00000006144CYP1A1 cytochrome P450, family 1, subfamily A, polypeptide 1 [Source:HGNC Symbol;Acc:HGNC:2595]	Region ComparisonAlignment (protein)Alignment (cDNA)Gene Tree (image)	GeneScaffold_4801:47355-50009:-1	79	79
Dolphin (Tursiops truncatus)	1-to-1	n/a	ENSTTRG00000007995CYP1A1 cytochrome P450, family 1, subfamily A, polypeptide 1 [Source:HGNC Symbol;Acc:HGNC:2595]	Region ComparisonAlignment (protein)Alignment (cDNA)Gene Tree (image)	GeneScaffold_3560:458630-461225:-1	81	81
Xenopus (Xenopus tropicalis)	1-to-many	n/a	ENSXETG00000021140cyp1a1 cytochrome P450, family 1, subfamily A, polypeptide 1 [Source:Xenbase;Acc:XB-GENE-990173]	Region ComparisonAlignment (protein)Alignment (cDNA)Gene Tree (image)	GL172931.1:1403566-1416939:1	59	62
Platyfish (Xiphophorus maculatus)	1-to-many	n/a	ENSXMAG00000016761cyp1a cytochrome P450, family 1, subfamily A [Source:ZFIN;Acc:ZDB-GENE-011219-1]	Region ComparisonAlignment (protein)Alignment (cDNA)Gene Tree (image)	JH556668.1:2112730-2116916:-1	48	56

## Sheet: CYP1A2
Species	Type	dN/dS	Ensembl identifier & gene name	Compare	Location	Target %id	Query %id
Panda (Ailuropoda melanoleuca)	1-to-1	0.12552	ENSAMEG00000008842CYP1A2 cytochrome P450, family 1, subfamily A, polypeptide 2 [Source:HGNC Symbol;Acc:HGNC:2596]	Region ComparisonAlignment (protein)Alignment (cDNA)Gene Tree (image)	GL192984.1:276120-280580:-1	82	82
Duck (Anas platyrhynchos)	Many-to-many	n/a	ENSAPLG00000010941Novel Ensembl prediction Cytochrome P450 [Source: UniProtKB/TrEMBL; acc: U3ITZ1]	Region ComparisonAlignment (protein)Alignment (cDNA)Gene Tree (image)	KB743447.1:1402-4870:-1	58	60
Duck (Anas platyrhynchos)	Many-to-many	n/a	ENSAPLG00000011200Novel Ensembl prediction Uncharacterized protein [Source: UniProtKB/TrEMBL; acc: U3IUK6]	Region ComparisonAlignment (protein)Alignment (cDNA)Gene Tree (image)	KB743447.1:8094-9830:1	67	30
Anole lizard (Anolis carolinensis)	Many-to-many	n/a	ENSACAG00000014636Novel Ensembl prediction Cytochrome P450 [Source: UniProtKB/TrEMBL; acc: H9GLI5]	Region ComparisonAlignment (protein)Alignment (cDNA)Gene Tree (image)	GL343721.1:50982-63103:-1	59	59
Anole lizard (Anolis carolinensis)	Many-to-many	n/a	ENSACAG00000014819Novel Ensembl prediction Uncharacterized protein [Source: UniProtKB/TrEMBL; acc: H9GLK8]	Region ComparisonAlignment (protein)Alignment (cDNA)Gene Tree (image)	AAWZ02038633:1168-8500:-1	54	44
Anole lizard (Anolis carolinensis)	Many-to-many	n/a	ENSACAG00000014872Novel Ensembl prediction Cytochrome P450 [Source: UniProtKB/TrEMBL; acc: H9GLV9]	Region ComparisonAlignment (protein)Alignment (cDNA)Gene Tree (image)	GL343721.1:108802-116982:1	56	56
Cave fish (Astyanax mexicanus)	1-to-many	n/a	ENSAMXG00000020784cyp1a cytochrome P450, family 1, subfamily A [Source:ZFIN;Acc:ZDB-GENE-011219-1]	Region ComparisonAlignment (protein)Alignment (cDNA)Gene Tree (image)	KB882149.1:500905-507715:1	51	52
Cow (Bos taurus)	1-to-1	0.16189	ENSBTAG00000000085CYP1A2 Bos taurus cytochrome P450, family 1, subfamily A, polypeptide 2 (CYP1A2), mRNA. [Source:RefSeq mRNA;Acc:NM_001099364]	Region ComparisonAlignment (protein)Alignment (cDNA)Gene Tree (image)	21:34314501-34321201:-1	82	82
Marmoset (Callithrix jacchus)	1-to-1	0.32787	ENSCJAG00000017716CYP1A2 Callithrix jacchus cytochrome P450, family 1, subfamily A, polypeptide 2 (CYP1A2), mRNA. [Source:RefSeq mRNA;Acc:NM_001204434]	Region ComparisonAlignment (protein)Alignment (cDNA)Gene Tree (image)	10:16965843-16973882:-1	88	88
Dog (Canis lupus familiaris)	1-to-1	0.13468	ENSCAFG00000017941CYP1A2 cytochrome P450, family 1, subfamily A, polypeptide 2 [Source:HGNC Symbol;Acc:HGNC:2596]	Region ComparisonAlignment (protein)Alignment (cDNA)Gene Tree (image)	30:37818419-37824226:1	82	81
Guinea Pig (Cavia porcellus)	1-to-1	n/a	ENSCPOG00000001235CYP1A2 Cavia porcellus cytochrome P450, family 1, subfamily a, polypeptide 2 (Cyp1a2), mRNA. [Source:RefSeq mRNA;Acc:NM_001172694]	Region ComparisonAlignment (protein)Alignment (cDNA)Gene Tree (image)	scaffold_98:4454772-4460537:-1	77	77
Ciona intestinalis	1-to-many	n/a	ENSCING00000016274Novel Ensembl prediction Uncharacterized protein [Source: UniProtKB/TrEMBL; acc: F6TL06]	Region ComparisonAlignment (protein)Alignment (cDNA)Gene Tree (image)	5:866043-867072:-1	27	11
Ciona savignyi	1-to-many	n/a	ENSCSAVG00000002582Novel Ensembl prediction Uncharacterized protein [Source: UniProtKB/TrEMBL; acc: H2YGB9]	Region ComparisonAlignment (protein)Alignment (cDNA)Gene Tree (image)	reftig_269:135191-140673:1	30	28
Zebrafish (Danio rerio)	1-to-many	n/a	ENSDARG00000098315cyp1a cytochrome P450, family 1, subfamily A [Source:ZFIN;Acc:ZDB-GENE-011219-1]	Region ComparisonAlignment (protein)Alignment (cDNA)Gene Tree (image)	18:5738730-5749620:-1	53	53
Armadillo (Dasypus novemcinctus)	1-to-many	0.18244	ENSDNOG00000023582-	Region ComparisonAlignment (protein)Alignment (cDNA)Gene Tree (image)	JH572862.1:8375-9961:1	71	45
Armadillo (Dasypus novemcinctus)	1-to-many	0.1801	ENSDNOG00000024663-	Region ComparisonAlignment (protein)Alignment (cDNA)Gene Tree (image)	JH575572.1:3362240-3390501:1	78	63
Kangaroo rat (Dipodomys ordii)	1-to-many	n/a	ENSDORG00000012798-	Region ComparisonAlignment (protein)Alignment (cDNA)Gene Tree (image)	scaffold_65182:3709-4533:1	70	37
Kangaroo rat (Dipodomys ordii)	1-to-many	n/a	ENSDORG00000013132-	Region ComparisonAlignment (protein)Alignment (cDNA)Gene Tree (image)	scaffold_20513:17278-24150:1	70	70
Fruitfly (Drosophila melanogaster)	Many-to-many	n/a	FBgn0003486spo spook [Source:FlyBase gene name;Acc:FBgn0003486]	Region ComparisonAlignment (protein)Alignment (cDNA)Gene Tree (image)	3L:5590083-5592571:-1	23	24
Fruitfly (Drosophila melanogaster)	Many-to-many	n/a	FBgn0086917spok spookier [Source:FlyBase gene name;Acc:FBgn0086917]	Region ComparisonAlignment (protein)Alignment (cDNA)Gene Tree (image)	3R:3322810-3354486:1	22	24
Lesser hedgehog tenrec (Echinops telfairi)	1-to-1	n/a	ENSETEG00000002402CYP1A2 cytochrome P450, family 1, subfamily A, polypeptide 2 [Source:HGNC Symbol;Acc:HGNC:2596]	Region ComparisonAlignment (protein)Alignment (cDNA)Gene Tree (image)	GeneScaffold_4308:172549-177158:1	80	80
Horse (Equus caballus)	1-to-1	0.1783	ENSECAG00000008153CYP1A2 cytochrome P450, family 1, subfamily A, polypeptide 2 [Source:HGNC Symbol;Acc:HGNC:2596]	Region ComparisonAlignment (protein)Alignment (cDNA)Gene Tree (image)	1:118988450-118993490:-1	83	84
Cat (Felis catus)	1-to-1	0.18942	ENSFCAG00000000344CYP1A2 cytochrome P450, family 1, subfamily A, polypeptide 2 [Source:HGNC Symbol;Acc:HGNC:2596]	Region ComparisonAlignment (protein)Alignment (cDNA)Gene Tree (image)	B3:33511989-33516370:-1	80	80
Flycatcher (Ficedula albicollis)	Many-to-many	n/a	ENSFALG00000004526Novel Ensembl prediction Cytochrome P450 [Source: UniProtKB/TrEMBL; acc: U3JPL7]	Region ComparisonAlignment (protein)Alignment (cDNA)Gene Tree (image)	JH603513.1:4253-9497:1	58	59
Flycatcher (Ficedula albicollis)	Many-to-many	n/a	ENSFALG00000010971Novel Ensembl prediction Cytochrome P450 [Source: UniProtKB/TrEMBL; acc: U3K8U8]	Region ComparisonAlignment (protein)Alignment (cDNA)Gene Tree (image)	JH603310.1:1912939-1915719:-1	60	40
Cod (Gadus morhua)	1-to-many	n/a	ENSGMOG00000000318cyp1a cytochrome P450, family 1, subfamily A [Source:ZFIN;Acc:ZDB-GENE-011219-1]	Region ComparisonAlignment (protein)Alignment (cDNA)Gene Tree (image)	GeneScaffold_3016:15408-18285:-1	53	53
Chicken (Gallus gallus)	Many-to-many	n/a	ENSGALG00000001320CYP1A1 cytochrome P450 1A5 [Source:RefSeq peptide;Acc:NP_990477]	Region ComparisonAlignment (protein)Alignment (cDNA)Gene Tree (image)	10:1938235-1941050:-1	60	62
Chicken (Gallus gallus)	Many-to-many	n/a	ENSGALG00000001325CYP1A4 cytochrome P450 1A4 [Source:RefSeq peptide;Acc:NP_990478]	Region ComparisonAlignment (protein)Alignment (cDNA)Gene Tree (image)	10:1943039-1946669:1	55	56
Stickleback (Gasterosteus aculeatus)	1-to-many	n/a	ENSGACG00000014674cyp1a cytochrome P450, family 1, subfamily A [Source:ZFIN;Acc:ZDB-GENE-011219-1]	Region ComparisonAlignment (protein)Alignment (cDNA)Gene Tree (image)	groupII:4341876-4344014:-1	55	55
Gorilla (Gorilla gorilla gorilla)	1-to-1	n/a	ENSGGOG00000010852CYP1A2 cytochrome P450, family 1, subfamily A, polypeptide 2 [Source:HGNC Symbol;Acc:HGNC:2596]	Region ComparisonAlignment (protein)Alignment (cDNA)Gene Tree (image)	15:54370037-54376282:1	93	97
Squirrel (Ictidomys tridecemlineatus)	1-to-1	0.15242	ENSSTOG00000023499CYP1A2 cytochrome P450, family 1, subfamily A, polypeptide 2 [Source:HGNC Symbol;Acc:HGNC:2596]	Region ComparisonAlignment (protein)Alignment (cDNA)Gene Tree (image)	JH393281.1:33704625-33709905:1	82	83
Coelacanth (Latimeria chalumnae)	1-to-many	n/a	ENSLACG00000014013cyp1a cytochrome P450, family 1, subfamily A [Source:ZFIN;Acc:ZDB-GENE-011219-1]	Region ComparisonAlignment (protein)Alignment (cDNA)Gene Tree (image)	JH126756.1:937361-960447:1	56	56
Spotted gar (Lepisosteus oculatus)	1-to-many	n/a	ENSLOCG00000014628cyp1a cytochrome P450, family 1, subfamily A [Source:ZFIN;Acc:ZDB-GENE-011219-1]	Region ComparisonAlignment (protein)Alignment (cDNA)Gene Tree (image)	LG3:51925445-51933251:-1	57	58
Elephant (Loxodonta africana)	1-to-1	0.14422	ENSLAFG00000025987CYP1A2 cytochrome P450, family 1, subfamily A, polypeptide 2 [Source:HGNC Symbol;Acc:HGNC:2596]	Region ComparisonAlignment (protein)Alignment (cDNA)Gene Tree (image)	scaffold_28:6088190-6092886:1	82	82
Macaque (Macaca mulatta)	1-to-1	0.26667	ENSMMUG00000021832CYP1A2 Uncharacterized protein [Source: UniProtKB/TrEMBL; acc: F7EIM3]	Region ComparisonAlignment (protein)Alignment (cDNA)Gene Tree (image)	7:53547992-53553448:1	93	64
Wallaby (Macropus eugenii)	1-to-1	n/a	ENSMEUG00000015678CYP1A2 cytochrome P450, family 1, subfamily A, polypeptide 2 [Source:HGNC Symbol;Acc:HGNC:2596]	Region ComparisonAlignment (protein)Alignment (cDNA)Gene Tree (image)	Scaffold17507:18920-25849:1	72	71
Turkey (Meleagris gallopavo)	Many-to-many	n/a	ENSMGAG00000002412Novel Ensembl prediction Cytochrome P450 [Source: UniProtKB/TrEMBL; acc: G1MUB3]	Region ComparisonAlignment (protein)Alignment (cDNA)Gene Tree (image)	12:1723579-1726382:-1	59	60
Turkey (Meleagris gallopavo)	Many-to-many	n/a	ENSMGAG00000002518Novel Ensembl prediction Cytochrome P450 [Source: UniProtKB/TrEMBL; acc: G1MUJ1]	Region ComparisonAlignment (protein)Alignment (cDNA)Gene Tree (image)	12:1728427-1731687:1	55	56
Mouse Lemur (Microcebus murinus)	1-to-1	n/a	ENSMICG00000009689CYP1A2 cytochrome P450, family 1, subfamily A, polypeptide 2 [Source:HGNC Symbol;Acc:HGNC:2596]	Region ComparisonAlignment (protein)Alignment (cDNA)Gene Tree (image)	GeneScaffold_2214:34166-38945:1	80	78
Opossum (Monodelphis domestica)	1-to-1	0.14919	ENSMODG00000009383CYP1A2 cytochrome P450, family 1, subfamily A, polypeptide 2 [Source:HGNC Symbol;Acc:HGNC:2596]	Region ComparisonAlignment (protein)Alignment (cDNA)Gene Tree (image)	1:23172044-23187564:1	65	52
Mouse (Mus musculus)	1-to-1	0.16991	ENSMUSG00000032310Cyp1a2 cytochrome P450, family 1, subfamily a, polypeptide 2 [Source:MGI Symbol;Acc:MGI:88589]	Region ComparisonAlignment (protein)Alignment (cDNA)Gene Tree (image)	9:57676937-57683655:-1	73	72
Ferret (Mustela putorius furo)	1-to-1	n/a	ENSMPUG00000017298CYP1A2 cytochrome P450, family 1, subfamily A, polypeptide 2 [Source:HGNC Symbol;Acc:HGNC:2596]	Region ComparisonAlignment (protein)Alignment (cDNA)Gene Tree (image)	GL896963.1:5999791-6004526:1	75	27
Microbat (Myotis lucifugus)	1-to-1	0.17457	ENSMLUG00000014048CYP1A2 cytochrome P450, family 1, subfamily A, polypeptide 2 [Source:HGNC Symbol;Acc:HGNC:2596]	Region ComparisonAlignment (protein)Alignment (cDNA)Gene Tree (image)	GL429808:5780203-5785751:1	79	83
Gibbon (Nomascus leucogenys)	1-to-1	0.27248	ENSNLEG00000014596CYP1A2 cytochrome P450, family 1, subfamily A, polypeptide 2 [Source:HGNC Symbol;Acc:HGNC:2596]	Region ComparisonAlignment (protein)Alignment (cDNA)Gene Tree (image)	GL397307.1:18584020-18590077:1	93	96
Pika (Ochotona princeps)	1-to-many	n/a	ENSOPRG00000010476-	Region ComparisonAlignment (protein)Alignment (cDNA)Gene Tree (image)	GeneScaffold_5356:27619-31910:-1	76	75
Pika (Ochotona princeps)	1-to-many	n/a	ENSOPRG00000010500-	Region ComparisonAlignment (protein)Alignment (cDNA)Gene Tree (image)	GeneScaffold_5356:54014-58248:1	76	76
Tilapia (Oreochromis niloticus)	1-to-many	n/a	ENSONIG00000002935cyp1a Oreochromis niloticus cytochrome P450 1A (cyp1a), mRNA. [Source:RefSeq mRNA;Acc:NM_001279489]	Region ComparisonAlignment (protein)Alignment (cDNA)Gene Tree (image)	GL831133.1:5505974-5508359:-1	54	54
Platypus (Ornithorhynchus anatinus)	1-to-many	n/a	ENSOANG00000003553Novel Ensembl prediction Cytochrome P450 [Source: UniProtKB/TrEMBL; acc: F7DQC8]	Region ComparisonAlignment (protein)Alignment (cDNA)Gene Tree (image)	Ultra494:4643-15152:1	65	65
Rabbit (Oryctolagus cuniculus)	1-to-1	0.11342	ENSOCUG00000010056CYP1A2 cytochrome P450, family 1, subfamily A, polypeptide 2 [Source:HGNC Symbol;Acc:HGNC:2596]	Region ComparisonAlignment (protein)Alignment (cDNA)Gene Tree (image)	GL019033:251117-259245:1	75	78
Medaka (Oryzias latipes)	1-to-many	n/a	ENSORLG00000014421cyp1a Oryzias latipes cytochrome P450 1A (cyp1a), mRNA. [Source:RefSeq mRNA;Acc:NM_001105087]	Region ComparisonAlignment (protein)Alignment (cDNA)Gene Tree (image)	3:30530520-30533663:-1	52	53
Bushbaby (Otolemur garnettii)	1-to-1	0.14618	ENSOGAG00000014450CYP1A2 cytochrome P450, family 1, subfamily A, polypeptide 2 [Source:HGNC Symbol;Acc:HGNC:2596]	Region ComparisonAlignment (protein)Alignment (cDNA)Gene Tree (image)	GL873530.1:26734713-26739807:1	85	85
Sheep (Ovis aries)	1-to-1	0.17564	ENSOARG00000003346CYP1A2 cytochrome P450, family 1, subfamily A, polypeptide 2 [Source:HGNC Symbol;Acc:HGNC:2596]	Region ComparisonAlignment (protein)Alignment (cDNA)Gene Tree (image)	18:32831356-32839372:-1	81	82
Chimpanzee (Pan troglodytes)	1-to-1	0.27165	ENSPTRG00000007281CYP1A2 cytochrome P450, family 1, subfamily A, polypeptide 2 [Source:HGNC Symbol;Acc:HGNC:2596]	Region ComparisonAlignment (protein)Alignment (cDNA)Gene Tree (image)	15:72316309-72320320:1	98	84
Olive baboon (Papio anubis)	1-to-1	0.27675	ENSPANG00000015999CYP1A2 cytochrome P450, family 1, subfamily A, polypeptide 2 [Source:HGNC Symbol;Acc:HGNC:2596]	Region ComparisonAlignment (protein)Alignment (cDNA)Gene Tree (image)	7:49249092-49255310:1	89	92
Chinese softshell turtle (Pelodiscus sinensis)	Many-to-many	n/a	ENSPSIG00000006505Novel Ensembl prediction Cytochrome P450 [Source: UniProtKB/TrEMBL; acc: K7FGN9]	Region ComparisonAlignment (protein)Alignment (cDNA)Gene Tree (image)	JH209544.1:4005071-4030099:-1	50	61
Chinese softshell turtle (Pelodiscus sinensis)	Many-to-many	n/a	ENSPSIG00000007496Novel Ensembl prediction Cytochrome P450 [Source: UniProtKB/TrEMBL; acc: K7FJT6]	Region ComparisonAlignment (protein)Alignment (cDNA)Gene Tree (image)	JH209544.1:4049721-4059762:1	61	63
Lamprey (Petromyzon marinus)	1-to-many	n/a	ENSPMAG00000009358cyp1d1 cytochrome P450, family 1, subfamily D, polypeptide 1 [Source:ZFIN;Acc:ZDB-GENE-041114-179]	Region ComparisonAlignment (protein)Alignment (cDNA)Gene Tree (image)	GL481851:12289-17472:1	42	43
Amazon molly (Poecilia formosa)	1-to-many	n/a	ENSPFOG00000015284cyp1a cytochrome P450, family 1, subfamily A [Source:ZFIN;Acc:ZDB-GENE-011219-1]	Region ComparisonAlignment (protein)Alignment (cDNA)Gene Tree (image)	KI519848.1:139637-143444:-1	51	51
Orangutan (Pongo abelii)	1-to-1	0.38071	ENSPPYG00000006645CYP1A2 cytochrome P450 1A2 [Source:RefSeq peptide;Acc:NP_001125460]	Region ComparisonAlignment (protein)Alignment (cDNA)Gene Tree (image)	15:72157999-72164345:1	90	90
Hyrax (Procavia capensis)	1-to-1	n/a	ENSPCAG00000000779CYP1A2 cytochrome P450, family 1, subfamily A, polypeptide 2 [Source:HGNC Symbol;Acc:HGNC:2596]	Region ComparisonAlignment (protein)Alignment (cDNA)Gene Tree (image)	GeneScaffold_3703:22724-25190:1	82	61
Rat (Rattus norvegicus)	1-to-1	0.16161	ENSRNOG00000016173Cyp1a2 cytochrome P450, family 1, subfamily a, polypeptide 2 [Source:RGD Symbol;Acc:2459]	Region ComparisonAlignment (protein)Alignment (cDNA)Gene Tree (image)	8:62451329-62458301:-1	75	75
Tasmanian devil (Sarcophilus harrisii)	1-to-many	n/a	ENSSHAG00000015354Novel Ensembl prediction Cytochrome P450 [Source: UniProtKB/TrEMBL; acc: G3WRN0]	Region ComparisonAlignment (protein)Alignment (cDNA)Gene Tree (image)	GL834424.1:1765077-1777414:-1	65	65
Shrew (Sorex araneus)	1-to-1	n/a	ENSSARG00000000305CYP1A2 cytochrome P450, family 1, subfamily A, polypeptide 2 [Source:HGNC Symbol;Acc:HGNC:2596]	Region ComparisonAlignment (protein)Alignment (cDNA)Gene Tree (image)	scaffold_188564:24920-30009:-1	81	77
Pig (Sus scrofa)	1-to-1	0.17987	ENSSSCG00000001901CYP1A2 cytochrome P450, family 1, subfamily A, polypeptide 2 [Source:HGNC Symbol;Acc:HGNC:2596]	Region ComparisonAlignment (protein)Alignment (cDNA)Gene Tree (image)	7:63467511-63473453:-1	81	81
Zebra Finch (Taeniopygia guttata)	1-to-many	n/a	ENSTGUG00000003977Novel Ensembl prediction Cytochrome P450 [Source: UniProtKB/TrEMBL; acc: H0Z0M9]	Region ComparisonAlignment (protein)Alignment (cDNA)Gene Tree (image)	10:1956118-1959298:-1	59	61
Fugu (Takifugu rubripes)	1-to-many	n/a	ENSTRUG00000000989cyp1a cytochrome P450, family 1, subfamily A [Source:ZFIN;Acc:ZDB-GENE-011219-1]	Region ComparisonAlignment (protein)Alignment (cDNA)Gene Tree (image)	scaffold_797:31684-34113:1	52	52
Tetraodon (Tetraodon nigroviridis)	1-to-many	n/a	ENSTNIG00000011932cyp1a cytochrome P450, family 1, subfamily A [Source:ZFIN;Acc:ZDB-GENE-011219-1]	Region ComparisonAlignment (protein)Alignment (cDNA)Gene Tree (image)	Un_random:93771499-93774105:-1	55	55
Tree Shrew (Tupaia belangeri)	1-to-many	n/a	ENSTBEG00000006403-	Region ComparisonAlignment (protein)Alignment (cDNA)Gene Tree (image)	GeneScaffold_4801:72581-77044:1	83	79
Tree Shrew (Tupaia belangeri)	1-to-many	n/a	ENSTBEG00000011923-	Region ComparisonAlignment (protein)Alignment (cDNA)Gene Tree (image)	GeneScaffold_5996:261-4491:1	42	34
Dolphin (Tursiops truncatus)	1-to-1	n/a	ENSTTRG00000007996CYP1A2 cytochrome P450, family 1, subfamily A, polypeptide 2 [Source:HGNC Symbol;Acc:HGNC:2596]	Region ComparisonAlignment (protein)Alignment (cDNA)Gene Tree (image)	GeneScaffold_3560:479225-484185:1	83	82
Xenopus (Xenopus tropicalis)	1-to-many	n/a	ENSXETG00000021140cyp1a1 cytochrome P450, family 1, subfamily A, polypeptide 1 [Source:Xenbase;Acc:XB-GENE-990173]	Region ComparisonAlignment (protein)Alignment (cDNA)Gene Tree (image)	GL172931.1:1403566-1416939:1	55	58
Platyfish (Xiphophorus maculatus)	1-to-many	n/a	ENSXMAG00000016761cyp1a cytochrome P450, family 1, subfamily A [Source:ZFIN;Acc:ZDB-GENE-011219-1]	Region ComparisonAlignment (protein)Alignment (cDNA)Gene Tree (image)	JH556668.1:2112730-2116916:-1	45	51

## Sheet: CYP1B1
Species	Type	dN/dS	Ensembl identifier & gene name	Compare	Location	Target %id	Query %id
Panda (Ailuropoda melanoleuca)	1-to-1	0.13239	ENSAMEG00000017636CYP1B1 cytochrome P450, family 1, subfamily B, polypeptide 1 [Source:HGNC Symbol;Acc:HGNC:2597]	Region ComparisonAlignment (protein)Alignment (cDNA)Gene Tree (image)	GL192403.1:2898909-2903402:-1	84	84
Duck (Anas platyrhynchos)	1-to-1	n/a	ENSAPLG00000001407CYP1B1 cytochrome P450, family 1, subfamily B, polypeptide 1 [Source:HGNC Symbol;Acc:HGNC:2597]	Region ComparisonAlignment (protein)Alignment (cDNA)Gene Tree (image)	KB743878.1:80346-80930:1	75	27
Anole lizard (Anolis carolinensis)	1-to-1	n/a	ENSACAG00000016059CYP1B1 cytochrome P450, family 1, subfamily B, polypeptide 1 [Source:HGNC Symbol;Acc:HGNC:2597]	Region ComparisonAlignment (protein)Alignment (cDNA)Gene Tree (image)	GL344514.1:980-4661:-1	26	16
Cave fish (Astyanax mexicanus)	1-to-1	n/a	ENSAMXG00000020928cyp1b1 cytochrome P450, family 1, subfamily B, polypeptide 1 [Source:ZFIN;Acc:ZDB-GENE-030902-1]	Region ComparisonAlignment (protein)Alignment (cDNA)Gene Tree (image)	KB882261.1:268841-274686:1	52	50
Cow (Bos taurus)	1-to-1	0.14347	ENSBTAG00000010531CYP1B1 Bos taurus cytochrome P450, family 1, subfamily B, polypeptide 1 (CYP1B1), mRNA. [Source:RefSeq mRNA;Acc:NM_001192294]	Region ComparisonAlignment (protein)Alignment (cDNA)Gene Tree (image)	11:20493493-20499001:-1	82	82
Marmoset (Callithrix jacchus)	1-to-1	0.24922	ENSCJAG00000004023CYP1B1 cytochrome P450, family 1, subfamily B, polypeptide 1 [Source:HGNC Symbol;Acc:HGNC:2597]	Region ComparisonAlignment (protein)Alignment (cDNA)Gene Tree (image)	14:70188449-70194844:1	92	92
Dog (Canis lupus familiaris)	1-to-1	0.1726	ENSCAFG00000006164CYP1B1 cytochrome P450, family 1, subfamily B, polypeptide 1 [Source:HGNC Symbol;Acc:HGNC:2597]	Region ComparisonAlignment (protein)Alignment (cDNA)Gene Tree (image)	17:30269745-30278554:-1	84	84
Guinea Pig (Cavia porcellus)	1-to-1	0.1532	ENSCPOG00000014229CYP1B1 cytochrome P450, family 1, subfamily B, polypeptide 1 [Source:HGNC Symbol;Acc:HGNC:2597]	Region ComparisonAlignment (protein)Alignment (cDNA)Gene Tree (image)	scaffold_18:22688272-22692752:-1	81	81
Vervet-AGM (Chlorocebus sabaeus)	1-to-1	0.30761	ENSCSAG00000012232CYP1B1 cytochrome P450, family 1, subfamily B, polypeptide 1 [Source:HGNC Symbol;Acc:HGNC:2597]	Region ComparisonAlignment (protein)Alignment (cDNA)Gene Tree (image)	14:69319495-69324157:1	94	93
Ciona savignyi	1-to-many	n/a	ENSCSAVG00000002582Novel Ensembl prediction Uncharacterized protein [Source: UniProtKB/TrEMBL; acc: H2YGB9]	Region ComparisonAlignment (protein)Alignment (cDNA)Gene Tree (image)	reftig_269:135191-140673:1	28	24
Zebrafish (Danio rerio)	1-to-1	n/a	ENSDARG00000068934cyp1b1 cytochrome P450, family 1, subfamily B, polypeptide 1 [Source:ZFIN;Acc:ZDB-GENE-030902-1]	Region ComparisonAlignment (protein)Alignment (cDNA)Gene Tree (image)	13:41885315-41892978:1	55	53
Armadillo (Dasypus novemcinctus)	1-to-1	0.17924	ENSDNOG00000011435CYP1B1 cytochrome P450, family 1, subfamily B, polypeptide 1 [Source:HGNC Symbol;Acc:HGNC:2597]	Region ComparisonAlignment (protein)Alignment (cDNA)Gene Tree (image)	JH569521.1:359187-368111:1	82	82
Kangaroo rat (Dipodomys ordii)	1-to-1	n/a	ENSDORG00000007803Cyp1b1 cytochrome P450, family 1, subfamily b, polypeptide 1 [Source:MGI Symbol;Acc:MGI:88590]	Region ComparisonAlignment (protein)Alignment (cDNA)Gene Tree (image)	GeneScaffold_1992:215185-220184:-1	80	79
Fruitfly (Drosophila melanogaster)	Many-to-many	n/a	FBgn0003486spo spook [Source:FlyBase gene name;Acc:FBgn0003486]	Region ComparisonAlignment (protein)Alignment (cDNA)Gene Tree (image)	3L:5590083-5592571:-1	23	23
Fruitfly (Drosophila melanogaster)	Many-to-many	n/a	FBgn0086917spok spookier [Source:FlyBase gene name;Acc:FBgn0086917]	Region ComparisonAlignment (protein)Alignment (cDNA)Gene Tree (image)	3R:3322810-3354486:1	23	24
Horse (Equus caballus)	1-to-1	0.17942	ENSECAG00000019442CYP1B1 cytochrome P450, family 1, subfamily B, polypeptide 1 [Source:HGNC Symbol;Acc:HGNC:2597]	Region ComparisonAlignment (protein)Alignment (cDNA)Gene Tree (image)	15:59747828-59752363:1	84	84
Cat (Felis catus)	1-to-1	0.16739	ENSFCAG00000026376CYP1B1 cytochrome P450, family 1, subfamily B, polypeptide 1 [Source:HGNC Symbol;Acc:HGNC:2597]	Region ComparisonAlignment (protein)Alignment (cDNA)Gene Tree (image)	A3:111590785-111598266:1	82	67
Flycatcher (Ficedula albicollis)	1-to-1	n/a	ENSFALG00000011905CYP1B1 cytochrome P450, family 1, subfamily B, polypeptide 1 [Source:HGNC Symbol;Acc:HGNC:2597]	Region ComparisonAlignment (protein)Alignment (cDNA)Gene Tree (image)	JH603190.1:7851424-7857091:1	67	64
Cod (Gadus morhua)	1-to-1	n/a	ENSGMOG00000006842cyp1b1 cytochrome P450, family 1, subfamily B, polypeptide 1 [Source:ZFIN;Acc:ZDB-GENE-030902-1]	Region ComparisonAlignment (protein)Alignment (cDNA)Gene Tree (image)	contig358566:332-1235:-1	47	25
Chicken (Gallus gallus)	1-to-1	n/a	ENSGALG00000025822CYP1B1 cytochrome P450, family 1, subfamily B, polypeptide 1 [Source:HGNC Symbol;Acc:HGNC:2597]	Region ComparisonAlignment (protein)Alignment (cDNA)Gene Tree (image)	3:31278223-31281746:-1	67	43
Stickleback (Gasterosteus aculeatus)	1-to-1	n/a	ENSGACG00000003007cyp1b1 cytochrome P450, family 1, subfamily B, polypeptide 1 [Source:ZFIN;Acc:ZDB-GENE-030902-1]	Region ComparisonAlignment (protein)Alignment (cDNA)Gene Tree (image)	groupVI:2417129-2420132:-1	52	51
Gorilla (Gorilla gorilla gorilla)	1-to-1	n/a	ENSGGOG00000013804CYP1B1 cytochrome P450, family 1, subfamily B, polypeptide 1 [Source:HGNC Symbol;Acc:HGNC:2597]	Region ComparisonAlignment (protein)Alignment (cDNA)Gene Tree (image)	2a:38755380-38760053:-1	97	86
Squirrel (Ictidomys tridecemlineatus)	1-to-1	0.13143	ENSSTOG00000001650CYP1B1 cytochrome P450, family 1, subfamily B, polypeptide 1 [Source:HGNC Symbol;Acc:HGNC:2597]	Region ComparisonAlignment (protein)Alignment (cDNA)Gene Tree (image)	JH393473.1:348369-351939:1	82	82
Coelacanth (Latimeria chalumnae)	1-to-1	n/a	ENSLACG00000016415CYP1B1 cytochrome P450, family 1, subfamily B, polypeptide 1 [Source:HGNC Symbol;Acc:HGNC:2597]	Region ComparisonAlignment (protein)Alignment (cDNA)Gene Tree (image)	JH126896.1:1563596-1578004:-1	57	56
Spotted gar (Lepisosteus oculatus)	1-to-1	n/a	ENSLOCG00000016566cyp1b1 cytochrome P450, family 1, subfamily B, polypeptide 1 [Source:ZFIN;Acc:ZDB-GENE-030902-1]	Region ComparisonAlignment (protein)Alignment (cDNA)Gene Tree (image)	LG16:15364479-15369181:1	56	55
Elephant (Loxodonta africana)	1-to-1	0.18858	ENSLAFG00000026641CYP1B1 cytochrome P450, family 1, subfamily B, polypeptide 1 [Source:HGNC Symbol;Acc:HGNC:2597]	Region ComparisonAlignment (protein)Alignment (cDNA)Gene Tree (image)	scaffold_40:11523549-11528018:-1	82	81
Macaque (Macaca mulatta)	1-to-1	0.25045	ENSMMUG00000013945CYP1B1 Cytochrome P450 1B1; Uncharacterized protein [Source: UniProtKB/TrEMBL; acc: F6SEA8]	Region ComparisonAlignment (protein)Alignment (cDNA)Gene Tree (image)	13:38043348-38049539:-1	94	94
Wallaby (Macropus eugenii)	1-to-1	n/a	ENSMEUG00000007400CYP1B1 cytochrome P450, family 1, subfamily B, polypeptide 1 [Source:HGNC Symbol;Acc:HGNC:2597]	Region ComparisonAlignment (protein)Alignment (cDNA)Gene Tree (image)	Scaffold35365:4877-9326:1	74	74
Turkey (Meleagris gallopavo)	1-to-1	n/a	ENSMGAG00000011172CYP1B1 cytochrome P450, family 1, subfamily B, polypeptide 1 [Source:HGNC Symbol;Acc:HGNC:2597]	Region ComparisonAlignment (protein)Alignment (cDNA)Gene Tree (image)	2:32415314-32415898:-1	74	27
Mouse Lemur (Microcebus murinus)	1-to-1	n/a	ENSMICG00000009192CYP1B1 cytochrome P450, family 1, subfamily B, polypeptide 1 [Source:HGNC Symbol;Acc:HGNC:2597]	Region ComparisonAlignment (protein)Alignment (cDNA)Gene Tree (image)	GeneScaffold_1309:270272-274417:-1	55	54
Opossum (Monodelphis domestica)	1-to-1	0.10953	ENSMODG00000008486CYP1B1 cytochrome P450, family 1, subfamily B, polypeptide 1 [Source:HGNC Symbol;Acc:HGNC:2597]	Region ComparisonAlignment (protein)Alignment (cDNA)Gene Tree (image)	1:663115286-663119014:1	74	75
Mouse (Mus musculus)	1-to-1	0.12759	ENSMUSG00000024087Cyp1b1 cytochrome P450, family 1, subfamily b, polypeptide 1 [Source:MGI Symbol;Acc:MGI:88590]	Region ComparisonAlignment (protein)Alignment (cDNA)Gene Tree (image)	17:79706953-79715041:-1	81	81
Ferret (Mustela putorius furo)	1-to-1	0.17075	ENSMPUG00000010267CYP1B1 cytochrome P450, family 1, subfamily B, polypeptide 1 [Source:HGNC Symbol;Acc:HGNC:2597]	Region ComparisonAlignment (protein)Alignment (cDNA)Gene Tree (image)	GL897010.1:5212924-5221245:-1	84	84
Microbat (Myotis lucifugus)	1-to-1	0.19065	ENSMLUG00000013785CYP1B1 cytochrome P450, family 1, subfamily B, polypeptide 1 [Source:HGNC Symbol;Acc:HGNC:2597]	Region ComparisonAlignment (protein)Alignment (cDNA)Gene Tree (image)	GL429773:18600047-18604999:1	80	78
Gibbon (Nomascus leucogenys)	1-to-1	0.3151	ENSNLEG00000016315CYP1B1 cytochrome P450, family 1, subfamily B, polypeptide 1 [Source:HGNC Symbol;Acc:HGNC:2597]	Region ComparisonAlignment (protein)Alignment (cDNA)Gene Tree (image)	GL397288.1:17898154-17907322:-1	97	97
Pika (Ochotona princeps)	1-to-1	n/a	ENSOPRG00000005030CYP1B1 cytochrome P450, family 1, subfamily B, polypeptide 1 [Source:HGNC Symbol;Acc:HGNC:2597]	Region ComparisonAlignment (protein)Alignment (cDNA)Gene Tree (image)	GeneScaffold_3468:478552-482798:-1	42	42
Tilapia (Oreochromis niloticus)	1-to-1	n/a	ENSONIG00000010388cyp1b1 cytochrome P450, family 1, subfamily B, polypeptide 1 [Source:ZFIN;Acc:ZDB-GENE-030902-1]	Region ComparisonAlignment (protein)Alignment (cDNA)Gene Tree (image)	GL831145.1:7545304-7549896:1	49	48
Platypus (Ornithorhynchus anatinus)	1-to-1	n/a	ENSOANG00000004755CYP1B1 cytochrome P450, family 1, subfamily B, polypeptide 1 [Source:HGNC Symbol;Acc:HGNC:2597]	Region ComparisonAlignment (protein)Alignment (cDNA)Gene Tree (image)	1:25096048-25096635:-1	75	27
Rabbit (Oryctolagus cuniculus)	1-to-1	0.11189	ENSOCUG00000016164CYP1B1 cytochrome P450, family 1, subfamily B, polypeptide 1 [Source:HGNC Symbol;Acc:HGNC:2597]	Region ComparisonAlignment (protein)Alignment (cDNA)Gene Tree (image)	2:148208670-148217090:1	85	84
Medaka (Oryzias latipes)	1-to-1	n/a	ENSORLG00000000853cyp1b1 cytochrome P450, family 1, subfamily B, polypeptide 1 [Source:ZFIN;Acc:ZDB-GENE-030902-1]	Region ComparisonAlignment (protein)Alignment (cDNA)Gene Tree (image)	15:2735154-2737995:-1	52	50
Bushbaby (Otolemur garnettii)	1-to-1	0.19859	ENSOGAG00000014192CYP1B1 cytochrome P450, family 1, subfamily B, polypeptide 1 [Source:HGNC Symbol;Acc:HGNC:2597]	Region ComparisonAlignment (protein)Alignment (cDNA)Gene Tree (image)	GL873614.1:3209084-3213638:1	84	84
Sheep (Ovis aries)	1-to-1	0.16064	ENSOARG00000009090CYP1B1 cytochrome P450, family 1, subfamily B, polypeptide 1 [Source:HGNC Symbol;Acc:HGNC:2597]	Region ComparisonAlignment (protein)Alignment (cDNA)Gene Tree (image)	3:85950947-85956168:1	82	81
Chimpanzee (Pan troglodytes)	1-to-1	0.74468	ENSPTRG00000011843CYP1B1 cytochrome P450, family 1, subfamily B, polypeptide 1 [Source:HGNC Symbol;Acc:HGNC:2597]	Region ComparisonAlignment (protein)Alignment (cDNA)Gene Tree (image)	2A:38606557-38615135:-1	98	98
Olive baboon (Papio anubis)	1-to-1	0.28529	ENSPANG00000021644CYP1B1 cytochrome P450, family 1, subfamily B, polypeptide 1 [Source:HGNC Symbol;Acc:HGNC:2597]	Region ComparisonAlignment (protein)Alignment (cDNA)Gene Tree (image)	13:37040270-37045880:-1	94	94
Chinese softshell turtle (Pelodiscus sinensis)	1-to-1	n/a	ENSPSIG00000005460CYP1B1 cytochrome P450, family 1, subfamily B, polypeptide 1 [Source:HGNC Symbol;Acc:HGNC:2597]	Region ComparisonAlignment (protein)Alignment (cDNA)Gene Tree (image)	JH211020.1:1644237-1655600:1	68	67
Amazon molly (Poecilia formosa)	1-to-1	n/a	ENSPFOG00000010635cyp1b1 cytochrome P450, family 1, subfamily B, polypeptide 1 [Source:ZFIN;Acc:ZDB-GENE-030902-1]	Region ComparisonAlignment (protein)Alignment (cDNA)Gene Tree (image)	KI519811.1:797567-805082:1	50	50
Orangutan (Pongo abelii)	1-to-1	0.36735	ENSPPYG00000012485CYP1B1 cytochrome P450, family 1, subfamily B, polypeptide 1 [Source:HGNC Symbol;Acc:HGNC:2597]	Region ComparisonAlignment (protein)Alignment (cDNA)Gene Tree (image)	2a:73681739-73691546:1	97	97
Hyrax (Procavia capensis)	1-to-1	n/a	ENSPCAG00000011259CYP1B1 cytochrome P450, family 1, subfamily B, polypeptide 1 [Source:HGNC Symbol;Acc:HGNC:2597]	Region ComparisonAlignment (protein)Alignment (cDNA)Gene Tree (image)	scaffold_42175:9593-13876:-1	81	81
Megabat (Pteropus vampyrus)	1-to-1	n/a	ENSPVAG00000008001CYP1B1 cytochrome P450, family 1, subfamily B, polypeptide 1 [Source:HGNC Symbol;Acc:HGNC:2597]	Region ComparisonAlignment (protein)Alignment (cDNA)Gene Tree (image)	scaffold_1701:129844-134210:-1	83	76
Rat (Rattus norvegicus)	1-to-1	0.14929	ENSRNOG00000040287Cyp1b1 cytochrome P450, family 1, subfamily b, polypeptide 1 [Source:RGD Symbol;Acc:2460]	Region ComparisonAlignment (protein)Alignment (cDNA)Gene Tree (image)	6:2307808-2316722:-1	78	78
Tasmanian devil (Sarcophilus harrisii)	1-to-1	0.10495	ENSSHAG00000017441CYP1B1 cytochrome P450, family 1, subfamily B, polypeptide 1 [Source:HGNC Symbol;Acc:HGNC:2597]	Region ComparisonAlignment (protein)Alignment (cDNA)Gene Tree (image)	GL834746.1:2720541-2724263:1	73	73
Pig (Sus scrofa)	1-to-many	0.12541	ENSSSCG00000025066Novel Ensembl prediction Uncharacterized protein [Source: UniProtKB/TrEMBL; acc: I3LJW7]	Region ComparisonAlignment (protein)Alignment (cDNA)Gene Tree (image)	3:108394095-108394738:-1	84	28
Pig (Sus scrofa)	1-to-many	0.12541	ENSSSCG00000026265Novel Ensembl prediction Uncharacterized protein [Source: UniProtKB/TrEMBL; acc: I3LJW7]	Region ComparisonAlignment (protein)Alignment (cDNA)Gene Tree (image)	3:108454313-108454956:1	84	28
Pig (Sus scrofa)	1-to-many	0.14267	ENSSSCG00000030456Novel Ensembl prediction Uncharacterized protein [Source: UniProtKB/TrEMBL; acc: I3LBV4]	Region ComparisonAlignment (protein)Alignment (cDNA)Gene Tree (image)	GL893411.2:927-5997:1	84	71
Zebra Finch (Taeniopygia guttata)	1-to-1	n/a	ENSTGUG00000008796CYP1B1 cytochrome P450, family 1, subfamily B, polypeptide 1 [Source:HGNC Symbol;Acc:HGNC:2597]	Region ComparisonAlignment (protein)Alignment (cDNA)Gene Tree (image)	3:35935094-35938890:1	69	66
Fugu (Takifugu rubripes)	1-to-1	n/a	ENSTRUG00000007081cyp1b1 cytochrome P450, family 1, subfamily B, polypeptide 1 [Source:ZFIN;Acc:ZDB-GENE-030902-1]	Region ComparisonAlignment (protein)Alignment (cDNA)Gene Tree (image)	scaffold_357:152414-154414:1	51	51
Tarsier (Tarsius syrichta)	1-to-1	n/a	ENSTSYG00000008735CYP1B1 cytochrome P450, family 1, subfamily B, polypeptide 1 [Source:HGNC Symbol;Acc:HGNC:2597]	Region ComparisonAlignment (protein)Alignment (cDNA)Gene Tree (image)	scaffold_23902:8609-13907:-1	77	73
Tetraodon (Tetraodon nigroviridis)	1-to-1	n/a	ENSTNIG00000002045cyp1b1 cytochrome P450, family 1, subfamily B, polypeptide 1 [Source:ZFIN;Acc:ZDB-GENE-030902-1]	Region ComparisonAlignment (protein)Alignment (cDNA)Gene Tree (image)	Un_random:47135185-47137915:1	54	33
Tree Shrew (Tupaia belangeri)	1-to-1	n/a	ENSTBEG00000001857CYP1B1 cytochrome P450, family 1, subfamily B, polypeptide 1 [Source:HGNC Symbol;Acc:HGNC:2597]	Region ComparisonAlignment (protein)Alignment (cDNA)Gene Tree (image)	GeneScaffold_3758:556348-560749:-1	88	87
Dolphin (Tursiops truncatus)	1-to-1	n/a	ENSTTRG00000007084CYP1B1 cytochrome P450, family 1, subfamily B, polypeptide 1 [Source:HGNC Symbol;Acc:HGNC:2597]	Region ComparisonAlignment (protein)Alignment (cDNA)Gene Tree (image)	scaffold_116402:510490-514973:-1	85	85
Xenopus (Xenopus tropicalis)	1-to-1	n/a	ENSXETG00000025303cyp1b1 cytochrome P450, family 1, subfamily B, polypeptide 1 [Source:Xenbase;Acc:XB-GENE-951460]	Region ComparisonAlignment (protein)Alignment (cDNA)Gene Tree (image)	GL172710.1:2278756-2291723:-1	58	55
Platyfish (Xiphophorus maculatus)	1-to-1	n/a	ENSXMAG00000007716cyp1b1 cytochrome P450, family 1, subfamily B, polypeptide 1 [Source:ZFIN;Acc:ZDB-GENE-030902-1]	Region ComparisonAlignment (protein)Alignment (cDNA)Gene Tree (image)	JH556663.1:6218443-6221783:-1	52	51

## Sheet: CYP2A6
Species	Type	dN/dS	Ensembl identifier & gene name	Compare	Location	Target %id	Query %id
Panda (Ailuropoda melanoleuca)	1-to-many	0.13144	ENSAMEG00000011960Novel Ensembl prediction Uncharacterized protein [Source: UniProtKB/TrEMBL; acc: G1M0F3]	Region ComparisonAlignment (protein)Alignment (cDNA)Gene Tree (image)	GL193060.1:335953-342066:-1	87	87
Anole lizard (Anolis carolinensis)	Many-to-many	n/a	ENSACAG00000002646Novel Ensembl prediction Uncharacterized protein [Source: UniProtKB/TrEMBL; acc: H9G6Y8]	Region ComparisonAlignment (protein)Alignment (cDNA)Gene Tree (image)	GL343693.1:238145-258195:-1	59	59
Anole lizard (Anolis carolinensis)	Many-to-many	n/a	ENSACAG00000004881Novel Ensembl prediction Uncharacterized protein [Source: UniProtKB/TrEMBL; acc: H9G9R3]	Region ComparisonAlignment (protein)Alignment (cDNA)Gene Tree (image)	AAWZ02038417:567-11161:-1	58	43
Anole lizard (Anolis carolinensis)	Many-to-many	n/a	ENSACAG00000008145Novel Ensembl prediction Uncharacterized protein [Source: UniProtKB/TrEMBL; acc: H9GDT1]	Region ComparisonAlignment (protein)Alignment (cDNA)Gene Tree (image)	GL344734.1:1715-22858:1	59	53
Cave fish (Astyanax mexicanus)	1-to-many	n/a	ENSAMXG00000009778si:zfos-411a11.2 si:zfos-411a11.2 [Source:ZFIN;Acc:ZDB-GENE-131119-33]	Region ComparisonAlignment (protein)Alignment (cDNA)Gene Tree (image)	KB872172.1:54788-61836:-1	48	42
Cow (Bos taurus)	1-to-many	0.08277	ENSBTAG00000047815Novel Ensembl prediction Uncharacterized protein [Source: UniProtKB/TrEMBL; acc: G3MYH2]	Region ComparisonAlignment (protein)Alignment (cDNA)Gene Tree (image)	18:50417677-50424483:-1	89	79
Marmoset (Callithrix jacchus)	1-to-many	0.28128	ENSCJAG00000036060Novel Ensembl prediction Uncharacterized protein [Source: UniProtKB/TrEMBL; acc: F6UW70]	Region ComparisonAlignment (protein)Alignment (cDNA)Gene Tree (image)	22:34271998-34279864:-1	79	80
Dog (Canis lupus familiaris)	Many-to-many	0.114	ENSCAFG00000031823Novel Ensembl prediction Uncharacterized protein [Source: UniProtKB/TrEMBL; acc: L7N070]	Region ComparisonAlignment (protein)Alignment (cDNA)Gene Tree (image)	1:112900488-112906745:1	86	86
Dog (Canis lupus familiaris)	Many-to-many	0.09347	ENSCAFG00000032339Novel Ensembl prediction cytochrome P450 family 2 subfamily A polypeptide 13 [Source:RefSeq peptide;Acc:NP_001032422]	Region ComparisonAlignment (protein)Alignment (cDNA)Gene Tree (image)	1:112932246-112938257:-1	89	89
Guinea Pig (Cavia porcellus)	1-to-many	0.2368	ENSCPOG00000021169Novel Ensembl prediction Uncharacterized protein [Source: UniProtKB/TrEMBL; acc: H0VVS8]	Region ComparisonAlignment (protein)Alignment (cDNA)Gene Tree (image)	scaffold_157:1087545-1093743:1	66	66
Vervet-AGM (Chlorocebus sabaeus)	1-to-many	0.21788	ENSCSAG00000003630-	Region ComparisonAlignment (protein)Alignment (cDNA)Gene Tree (image)	6:35314764-35321400:-1	93	93
Zebrafish (Danio rerio)	Many-to-many	n/a	ENSDARG00000068493si:zfos-411a11.2 si:zfos-411a11.2 [Source:ZFIN;Acc:ZDB-GENE-131119-33]	Region ComparisonAlignment (protein)Alignment (cDNA)Gene Tree (image)	15:88262-92917:-1	47	47
Zebrafish (Danio rerio)	Many-to-many	n/a	ENSDARG00000101423cyp2y3 cytochrome P450, family 2, subfamily Y, polypeptide 3 [Source:ZFIN;Acc:ZDB-GENE-050522-490]	Region ComparisonAlignment (protein)Alignment (cDNA)Gene Tree (image)	15:98232-104338:-1	48	47
Armadillo (Dasypus novemcinctus)	1-to-many	0.10097	ENSDNOG00000039662-	Region ComparisonAlignment (protein)Alignment (cDNA)Gene Tree (image)	JH568147.1:4885186-4892035:1	81	87
Kangaroo rat (Dipodomys ordii)	Many-to-many	n/a	ENSDORG00000006650-	Region ComparisonAlignment (protein)Alignment (cDNA)Gene Tree (image)	GeneScaffold_6697:7099-15708:-1	77	77
Kangaroo rat (Dipodomys ordii)	Many-to-many	n/a	ENSDORG00000014927-	Region ComparisonAlignment (protein)Alignment (cDNA)Gene Tree (image)	GeneScaffold_6440:1713-10066:1	58	58
Horse (Equus caballus)	1-to-many	0.13636	ENSECAG00000002693CYP2A13 Equus caballus cytochrome P450, family 2, subfamily A, polypeptide 13 (CYP2A13), mRNA. [Source:RefSeq mRNA;Acc:NM_001111337]	Region ComparisonAlignment (protein)Alignment (cDNA)Gene Tree (image)	10:11349499-11356500:1	81	86
Hedgehog (Erinaceus europaeus)	1-to-many	n/a	ENSEEUG00000009128-	Region ComparisonAlignment (protein)Alignment (cDNA)Gene Tree (image)	scaffold_272685:1613-12347:-1	84	83
Cat (Felis catus)	Many-to-many	0.15583	ENSFCAG00000005057Novel Ensembl prediction Uncharacterized protein {ECO:0000313|Ensembl:ENSFCAP00000004684} [Source: UniProtKB/TrEMBL; acc: M3W3D9]	Region ComparisonAlignment (protein)Alignment (cDNA)Gene Tree (image)	E2:13310454-13316470:1	85	83
Cat (Felis catus)	Many-to-many	0.14085	ENSFCAG00000008557Novel Ensembl prediction Uncharacterized protein {ECO:0000313|Ensembl:ENSFCAP00000007933} [Source: UniProtKB/TrEMBL; acc: M3W9T6]	Region ComparisonAlignment (protein)Alignment (cDNA)Gene Tree (image)	E2:13326665-13332688:-1	85	86
Flycatcher (Ficedula albicollis)	1-to-many	n/a	ENSFALG00000012677Novel Ensembl prediction Uncharacterized protein [Source: UniProtKB/TrEMBL; acc: U3KE05]	Region ComparisonAlignment (protein)Alignment (cDNA)Gene Tree (image)	JH603675.1:36556-49119:1	57	44
Cod (Gadus morhua)	1-to-many	n/a	ENSGMOG00000018456si:zfos-411a11.2 si:zfos-411a11.2 [Source:ZFIN;Acc:ZDB-GENE-131119-33]	Region ComparisonAlignment (protein)Alignment (cDNA)Gene Tree (image)	GeneScaffold_816:170060-175881:-1	45	44
Stickleback (Gasterosteus aculeatus)	1-to-many	n/a	ENSGACG00000012840si:zfos-411a11.2 si:zfos-411a11.2 [Source:ZFIN;Acc:ZDB-GENE-131119-33]	Region ComparisonAlignment (protein)Alignment (cDNA)Gene Tree (image)	groupI:16588424-16592719:-1	48	47
Gorilla (Gorilla gorilla gorilla)	1-to-1	n/a	ENSGGOG00000001307CYP2A6 cytochrome P450, family 2, subfamily A, polypeptide 6 [Source:HGNC Symbol;Acc:HGNC:2610]	Region ComparisonAlignment (protein)Alignment (cDNA)Gene Tree (image)	19:38275847-38282771:-1	97	97
Squirrel (Ictidomys tridecemlineatus)	1-to-many	0.18573	ENSSTOG00000002073Novel Ensembl prediction Uncharacterized protein [Source: UniProtKB/TrEMBL; acc: I3LZQ2]	Region ComparisonAlignment (protein)Alignment (cDNA)Gene Tree (image)	JH393471.1:3148345-3154887:-1	75	75
Coelacanth (Latimeria chalumnae)	Many-to-many	n/a	ENSLACG00000009428Novel Ensembl prediction Uncharacterized protein [Source: UniProtKB/TrEMBL; acc: H3AM34]	Region ComparisonAlignment (protein)Alignment (cDNA)Gene Tree (image)	JH127871.1:420140-476678:1	48	52
Coelacanth (Latimeria chalumnae)	Many-to-many	n/a	ENSLACG00000010209Novel Ensembl prediction Uncharacterized protein [Source: UniProtKB/TrEMBL; acc: H3APN0]	Region ComparisonAlignment (protein)Alignment (cDNA)Gene Tree (image)	JH127871.1:481625-526663:1	51	50
Coelacanth (Latimeria chalumnae)	Many-to-many	n/a	ENSLACG00000011327Novel Ensembl prediction Uncharacterized protein [Source: UniProtKB/TrEMBL; acc: H3AT94]	Region ComparisonAlignment (protein)Alignment (cDNA)Gene Tree (image)	JH127922.1:591204-639804:-1	49	38
Spotted gar (Lepisosteus oculatus)	1-to-many	n/a	ENSLOCG00000010655si:zfos-411a11.2 si:zfos-411a11.2 [Source:ZFIN;Acc:ZDB-GENE-131119-33]	Region ComparisonAlignment (protein)Alignment (cDNA)Gene Tree (image)	LG10:26871250-26885626:-1	43	44
Elephant (Loxodonta africana)	Many-to-many	0.1134	ENSLAFG00000028408Novel Ensembl prediction Uncharacterized protein [Source: UniProtKB/TrEMBL; acc: G3TY92]	Region ComparisonAlignment (protein)Alignment (cDNA)Gene Tree (image)	scaffold_99:4332462-4340279:1	85	87
Elephant (Loxodonta africana)	Many-to-many	0.17237	ENSLAFG00000030541Novel Ensembl prediction Uncharacterized protein [Source: UniProtKB/TrEMBL; acc: G3U070]	Region ComparisonAlignment (protein)Alignment (cDNA)Gene Tree (image)	scaffold_99:4112447-4120087:1	79	79
Macaque (Macaca mulatta)	1-to-many	0.1397	ENSMMUG00000021068CYP2A24 Macaca mulatta cytochrome P450, family 2, subfamily A, polypeptide 24 (CYP2A24), mRNA. [Source:RefSeq mRNA;Acc:NM_001040215]	Region ComparisonAlignment (protein)Alignment (cDNA)Gene Tree (image)	19:47267877-47274878:-1	95	95
Wallaby (Macropus eugenii)	Many-to-many	n/a	ENSMEUG00000000919-	Region ComparisonAlignment (protein)Alignment (cDNA)Gene Tree (image)	GeneScaffold_9585:1267-14371:1	68	59
Wallaby (Macropus eugenii)	Many-to-many	n/a	ENSMEUG00000004801-	Region ComparisonAlignment (protein)Alignment (cDNA)Gene Tree (image)	Scaffold65929:4559-10806:1	78	43
Wallaby (Macropus eugenii)	Many-to-many	n/a	ENSMEUG00000013164-	Region ComparisonAlignment (protein)Alignment (cDNA)Gene Tree (image)	GeneScaffold_9586:25552-41696:-1	73	73
Mouse Lemur (Microcebus murinus)	1-to-many	n/a	ENSMICG00000017011-	Region ComparisonAlignment (protein)Alignment (cDNA)Gene Tree (image)	scaffold_22303:694-4034:1	86	48
Opossum (Monodelphis domestica)	1-to-many	n/a	ENSMODG00000008215Novel Ensembl prediction Uncharacterized protein [Source: UniProtKB/TrEMBL; acc: F6ZYH4]	Region ComparisonAlignment (protein)Alignment (cDNA)Gene Tree (image)	4:385030981-385054196:-1	60	79
Mouse (Mus musculus)	Many-to-many	0.10186	ENSMUSG00000005547Cyp2a5 cytochrome P450, family 2, subfamily a, polypeptide 5 [Source:MGI Symbol;Acc:MGI:88597]	Region ComparisonAlignment (protein)Alignment (cDNA)Gene Tree (image)	7:26835305-26843548:1	85	85
Mouse (Mus musculus)	Many-to-many	n/a	ENSMUSG00000060407Cyp2a12 cytochrome P450, family 2, subfamily a, polypeptide 12 [Source:MGI Symbol;Acc:MGI:105055]	Region ComparisonAlignment (protein)Alignment (cDNA)Gene Tree (image)	7:27029090-27036807:1	71	70
Mouse (Mus musculus)	Many-to-many	0.10618	ENSMUSG00000074254Cyp2a4 cytochrome P450, family 2, subfamily a, polypeptide 4 [Source:MGI Symbol;Acc:MGI:88596]	Region ComparisonAlignment (protein)Alignment (cDNA)Gene Tree (image)	7:26307190-26315088:1	84	84
Mouse (Mus musculus)	Many-to-many	n/a	ENSMUSG00000091867Cyp2a22 cytochrome P450, family 2, subfamily a, polypeptide 22 [Source:MGI Symbol;Acc:MGI:3648316]	Region ComparisonAlignment (protein)Alignment (cDNA)Gene Tree (image)	7:26931631-26939386:-1	71	70
Ferret (Mustela putorius furo)	1-to-many	0.13455	ENSMPUG00000000381Novel Ensembl prediction Uncharacterized protein [Source: UniProtKB/TrEMBL; acc: M3XMS9]	Region ComparisonAlignment (protein)Alignment (cDNA)Gene Tree (image)	GL897713.1:3121-10535:1	78	70
Microbat (Myotis lucifugus)	Many-to-many	0.10218	ENSMLUG00000011027Novel Ensembl prediction Uncharacterized protein [Source: UniProtKB/TrEMBL; acc: G1PH95]	Region ComparisonAlignment (protein)Alignment (cDNA)Gene Tree (image)	GL430188:221927-227711:1	88	88
Microbat (Myotis lucifugus)	Many-to-many	n/a	ENSMLUG00000027238Novel Ensembl prediction Uncharacterized protein [Source: UniProtKB/TrEMBL; acc: G1Q3N8]	Region ComparisonAlignment (protein)Alignment (cDNA)Gene Tree (image)	GL430188:301037-306838:1	73	74
Pika (Ochotona princeps)	1-to-many	n/a	ENSOPRG00000014861-	Region ComparisonAlignment (protein)Alignment (cDNA)Gene Tree (image)	GeneScaffold_966:6956-12314:1	84	84
Tilapia (Oreochromis niloticus)	Many-to-many	n/a	ENSONIG00000003847Novel Ensembl prediction Uncharacterized protein [Source: UniProtKB/TrEMBL; acc: I3J7K7]	Region ComparisonAlignment (protein)Alignment (cDNA)Gene Tree (image)	GL831494.1:20900-31345:-1	45	45
Tilapia (Oreochromis niloticus)	Many-to-many	n/a	ENSONIG00000003852Novel Ensembl prediction Uncharacterized protein [Source: UniProtKB/TrEMBL; acc: I3J7L2]	Region ComparisonAlignment (protein)Alignment (cDNA)Gene Tree (image)	GL831494.1:50299-58480:-1	46	46
Tilapia (Oreochromis niloticus)	Many-to-many	n/a	ENSONIG00000005899Novel Ensembl prediction Uncharacterized protein [Source: UniProtKB/TrEMBL; acc: I3JEY4]	Region ComparisonAlignment (protein)Alignment (cDNA)Gene Tree (image)	GL831556.1:288707-292501:-1	47	46
Rabbit (Oryctolagus cuniculus)	1-to-many	0.09962	ENSOCUG00000006796CYP2A11 cytochrome P450 2A11 [Source:RefSeq peptide;Acc:NP_001164519]	Region ComparisonAlignment (protein)Alignment (cDNA)Gene Tree (image)	GL018789:953544-959027:1	85	85
Medaka (Oryzias latipes)	1-to-many	n/a	ENSORLG00000001225si:zfos-411a11.2 si:zfos-411a11.2 [Source:ZFIN;Acc:ZDB-GENE-131119-33]	Region ComparisonAlignment (protein)Alignment (cDNA)Gene Tree (image)	13:2362138-2368439:1	45	46
Bushbaby (Otolemur garnettii)	1-to-many	0.10713	ENSOGAG00000008214Novel Ensembl prediction Uncharacterized protein [Source: UniProtKB/TrEMBL; acc: H0WXZ3]	Region ComparisonAlignment (protein)Alignment (cDNA)Gene Tree (image)	GL873752.1:469397-476297:-1	89	89
Sheep (Ovis aries)	1-to-many	0.08182	ENSOARG00000007128Novel Ensembl prediction Uncharacterized protein [Source: UniProtKB/TrEMBL; acc: W5PB29]	Region ComparisonAlignment (protein)Alignment (cDNA)Gene Tree (image)	14:49272422-49280514:-1	89	89
Olive baboon (Papio anubis)	1-to-many	0.20748	ENSPANG00000005923Novel Ensembl prediction Uncharacterized protein [Source: UniProtKB/TrEMBL; acc: A0A0A0MV99]	Region ComparisonAlignment (protein)Alignment (cDNA)Gene Tree (image)	19:35157319-35274816:-1	93	94
Chinese softshell turtle (Pelodiscus sinensis)	1-to-many	n/a	ENSPSIG00000017245Novel Ensembl prediction Uncharacterized protein [Source: UniProtKB/TrEMBL; acc: K7GH52]	Region ComparisonAlignment (protein)Alignment (cDNA)Gene Tree (image)	JH207029.1:14810-18924:1	70	42
Lamprey (Petromyzon marinus)	1-to-many	n/a	ENSPMAG00000001674cyp2k31 cytochrome P450, family 2, subfamily k, polypeptide 31 [Source:ZFIN;Acc:ZDB-GENE-091113-2]	Region ComparisonAlignment (protein)Alignment (cDNA)Gene Tree (image)	GL477372:10316-22460:-1	39	39
Amazon molly (Poecilia formosa)	Many-to-many	n/a	ENSPFOG00000015659-	Region ComparisonAlignment (protein)Alignment (cDNA)Gene Tree (image)	KI519658.1:1292668-1304823:1	40	47
Amazon molly (Poecilia formosa)	Many-to-many	n/a	ENSPFOG00000024283-	Region ComparisonAlignment (protein)Alignment (cDNA)Gene Tree (image)	KI519658.1:1274024-1284808:1	46	46
Hyrax (Procavia capensis)	1-to-many	n/a	ENSPCAG00000010076-	Region ComparisonAlignment (protein)Alignment (cDNA)Gene Tree (image)	scaffold_19871:3497-10525:-1	83	79
Rat (Rattus norvegicus)	1-to-many	n/a	ENSRNOG00000020817Cyp2a3 cytochrome P450, family 2, subfamily a, polypeptide 3 [Source:RGD Symbol;Acc:2465]	Region ComparisonAlignment (protein)Alignment (cDNA)Gene Tree (image)	1:83653234-83766484:1	56	56
Tasmanian devil (Sarcophilus harrisii)	Many-to-many	n/a	ENSSHAG00000001636Novel Ensembl prediction Uncharacterized protein [Source: UniProtKB/TrEMBL; acc: G3VF82]	Region ComparisonAlignment (protein)Alignment (cDNA)Gene Tree (image)	GL850637.1:14519-25673:1	78	79
Tasmanian devil (Sarcophilus harrisii)	Many-to-many	n/a	ENSSHAG00000004354Novel Ensembl prediction Uncharacterized protein [Source: UniProtKB/TrEMBL; acc: G3VP65]	Region ComparisonAlignment (protein)Alignment (cDNA)Gene Tree (image)	GL850632.1:100746-111417:1	77	77
Shrew (Sorex araneus)	Many-to-many	n/a	ENSSARG00000003027-	Region ComparisonAlignment (protein)Alignment (cDNA)Gene Tree (image)	scaffold_67718:5768-9898:1	87	49
Shrew (Sorex araneus)	Many-to-many	n/a	ENSSARG00000008299-	Region ComparisonAlignment (protein)Alignment (cDNA)Gene Tree (image)	scaffold_231751:13417-20421:-1	87	87
Pig (Sus scrofa)	1-to-many	n/a	ENSSSCG00000002993CYP2A6 Uncharacterized protein [Source: UniProtKB/TrEMBL; acc: F1RHC1]	Region ComparisonAlignment (protein)Alignment (cDNA)Gene Tree (image)	JH118589.1:35666-41354:1	81	62
Fugu (Takifugu rubripes)	1-to-many	n/a	ENSTRUG00000015833si:zfos-411a11.2 si:zfos-411a11.2 [Source:ZFIN;Acc:ZDB-GENE-131119-33]	Region ComparisonAlignment (protein)Alignment (cDNA)Gene Tree (image)	scaffold_19:1837958-1844620:1	46	47
Tetraodon (Tetraodon nigroviridis)	1-to-many	n/a	ENSTNIG00000019011si:zfos-411a11.2 si:zfos-411a11.2 [Source:ZFIN;Acc:ZDB-GENE-131119-33]	Region ComparisonAlignment (protein)Alignment (cDNA)Gene Tree (image)	16:6238631-6241940:1	47	47
Dolphin (Tursiops truncatus)	1-to-many	n/a	ENSTTRG00000002328-	Region ComparisonAlignment (protein)Alignment (cDNA)Gene Tree (image)	scaffold_106421:4114-8802:-1	76	52
Xenopus (Xenopus tropicalis)	Many-to-many	n/a	ENSXETG00000008798XB-GENE-5764740 hypothetical LOC548374 [Source:Xenbase;Acc:XB-GENE-5764740]	Region ComparisonAlignment (protein)Alignment (cDNA)Gene Tree (image)	GL173117.1:119043-132254:-1	55	55
Xenopus (Xenopus tropicalis)	Many-to-many	n/a	ENSXETG00000009665cyp2a13 cytochrome P450, family 2, subfamily A, polypeptide 13 [Source:Xenbase;Acc:XB-GENE-5892286]	Region ComparisonAlignment (protein)Alignment (cDNA)Gene Tree (image)	GL173117.1:40496-49328:1	53	53
Xenopus (Xenopus tropicalis)	Many-to-many	n/a	ENSXETG00000027564XB-GENE-5806705 Cyp2f2 protein [Source:Xenbase;Acc:XB-GENE-5806705]	Region ComparisonAlignment (protein)Alignment (cDNA)Gene Tree (image)	GL173117.1:87679-107099:-1	53	54
Xenopus (Xenopus tropicalis)	Many-to-many	n/a	ENSXETG00000027566cyp2a6 cytochrome P450, family 2, subfamily A, polypeptide 6 [Source:Xenbase;Acc:XB-GENE-1007450]	Region ComparisonAlignment (protein)Alignment (cDNA)Gene Tree (image)	GL173117.1:61176-74979:-1	54	54
Xenopus (Xenopus tropicalis)	Many-to-many	n/a	ENSXETG00000033545Novel Ensembl prediction uncharacterized protein LOC100170416 [Source:RefSeq peptide;Acc:NP_001123668]	Region ComparisonAlignment (protein)Alignment (cDNA)Gene Tree (image)	GL173117.1:137445-183866:-1	48	48
Platyfish (Xiphophorus maculatus)	Many-to-many	n/a	ENSXMAG00000005997Novel Ensembl prediction Uncharacterized protein [Source: UniProtKB/TrEMBL; acc: M3ZUZ9]	Region ComparisonAlignment (protein)Alignment (cDNA)Gene Tree (image)	JH557176.1:64905-74550:1	44	44
Platyfish (Xiphophorus maculatus)	Many-to-many	n/a	ENSXMAG00000006030Novel Ensembl prediction Uncharacterized protein [Source: UniProtKB/TrEMBL; acc: M3ZV01]	Region ComparisonAlignment (protein)Alignment (cDNA)Gene Tree (image)	JH557176.1:81675-86412:1	47	31

## Sheet: CYP2A7
Species	Type	dN/dS	Ensembl identifier & gene name	Compare	Location	Target %id	Query %id
Panda (Ailuropoda melanoleuca)	1-to-many	0.14233	ENSAMEG00000011960Novel Ensembl prediction Uncharacterized protein [Source: UniProtKB/TrEMBL; acc: G1M0F3]	Region ComparisonAlignment (protein)Alignment (cDNA)Gene Tree (image)	GL193060.1:335953-342066:-1	85	85
Anole lizard (Anolis carolinensis)	Many-to-many	n/a	ENSACAG00000002646Novel Ensembl prediction Uncharacterized protein [Source: UniProtKB/TrEMBL; acc: H9G6Y8]	Region ComparisonAlignment (protein)Alignment (cDNA)Gene Tree (image)	GL343693.1:238145-258195:-1	58	59
Anole lizard (Anolis carolinensis)	Many-to-many	n/a	ENSACAG00000004881Novel Ensembl prediction Uncharacterized protein [Source: UniProtKB/TrEMBL; acc: H9G9R3]	Region ComparisonAlignment (protein)Alignment (cDNA)Gene Tree (image)	AAWZ02038417:567-11161:-1	58	43
Anole lizard (Anolis carolinensis)	Many-to-many	n/a	ENSACAG00000008145Novel Ensembl prediction Uncharacterized protein [Source: UniProtKB/TrEMBL; acc: H9GDT1]	Region ComparisonAlignment (protein)Alignment (cDNA)Gene Tree (image)	GL344734.1:1715-22858:1	58	53
Cave fish (Astyanax mexicanus)	1-to-many	n/a	ENSAMXG00000009778si:zfos-411a11.2 si:zfos-411a11.2 [Source:ZFIN;Acc:ZDB-GENE-131119-33]	Region ComparisonAlignment (protein)Alignment (cDNA)Gene Tree (image)	KB872172.1:54788-61836:-1	48	42
Cow (Bos taurus)	1-to-many	0.08725	ENSBTAG00000047815Novel Ensembl prediction Uncharacterized protein [Source: UniProtKB/TrEMBL; acc: G3MYH2]	Region ComparisonAlignment (protein)Alignment (cDNA)Gene Tree (image)	18:50417677-50424483:-1	87	78
Marmoset (Callithrix jacchus)	1-to-many	0.28085	ENSCJAG00000036060Novel Ensembl prediction Uncharacterized protein [Source: UniProtKB/TrEMBL; acc: F6UW70]	Region ComparisonAlignment (protein)Alignment (cDNA)Gene Tree (image)	22:34271998-34279864:-1	77	78
Dog (Canis lupus familiaris)	Many-to-many	0.1169	ENSCAFG00000031823Novel Ensembl prediction Uncharacterized protein [Source: UniProtKB/TrEMBL; acc: L7N070]	Region ComparisonAlignment (protein)Alignment (cDNA)Gene Tree (image)	1:112900488-112906745:1	84	84
Dog (Canis lupus familiaris)	Many-to-many	0.10386	ENSCAFG00000032339Novel Ensembl prediction cytochrome P450 family 2 subfamily A polypeptide 13 [Source:RefSeq peptide;Acc:NP_001032422]	Region ComparisonAlignment (protein)Alignment (cDNA)Gene Tree (image)	1:112932246-112938257:-1	87	87
Guinea Pig (Cavia porcellus)	1-to-many	0.24889	ENSCPOG00000021169Novel Ensembl prediction Uncharacterized protein [Source: UniProtKB/TrEMBL; acc: H0VVS8]	Region ComparisonAlignment (protein)Alignment (cDNA)Gene Tree (image)	scaffold_157:1087545-1093743:1	65	65
Vervet-AGM (Chlorocebus sabaeus)	1-to-many	0.25618	ENSCSAG00000003630-	Region ComparisonAlignment (protein)Alignment (cDNA)Gene Tree (image)	6:35314764-35321400:-1	92	92
Zebrafish (Danio rerio)	Many-to-many	n/a	ENSDARG00000068493si:zfos-411a11.2 si:zfos-411a11.2 [Source:ZFIN;Acc:ZDB-GENE-131119-33]	Region ComparisonAlignment (protein)Alignment (cDNA)Gene Tree (image)	15:88262-92917:-1	47	47
Zebrafish (Danio rerio)	Many-to-many	n/a	ENSDARG00000101423cyp2y3 cytochrome P450, family 2, subfamily Y, polypeptide 3 [Source:ZFIN;Acc:ZDB-GENE-050522-490]	Region ComparisonAlignment (protein)Alignment (cDNA)Gene Tree (image)	15:98232-104338:-1	48	48
Armadillo (Dasypus novemcinctus)	1-to-many	0.10356	ENSDNOG00000039662-	Region ComparisonAlignment (protein)Alignment (cDNA)Gene Tree (image)	JH568147.1:4885186-4892035:1	80	86
Kangaroo rat (Dipodomys ordii)	Many-to-many	n/a	ENSDORG00000006650-	Region ComparisonAlignment (protein)Alignment (cDNA)Gene Tree (image)	GeneScaffold_6697:7099-15708:-1	76	76
Kangaroo rat (Dipodomys ordii)	Many-to-many	n/a	ENSDORG00000014927-	Region ComparisonAlignment (protein)Alignment (cDNA)Gene Tree (image)	GeneScaffold_6440:1713-10066:1	57	57
Horse (Equus caballus)	1-to-many	0.13825	ENSECAG00000002693CYP2A13 Equus caballus cytochrome P450, family 2, subfamily A, polypeptide 13 (CYP2A13), mRNA. [Source:RefSeq mRNA;Acc:NM_001111337]	Region ComparisonAlignment (protein)Alignment (cDNA)Gene Tree (image)	10:11349499-11356500:1	80	86
Hedgehog (Erinaceus europaeus)	1-to-many	n/a	ENSEEUG00000009128-	Region ComparisonAlignment (protein)Alignment (cDNA)Gene Tree (image)	scaffold_272685:1613-12347:-1	83	82
Cat (Felis catus)	Many-to-many	0.14992	ENSFCAG00000005057Novel Ensembl prediction Uncharacterized protein {ECO:0000313|Ensembl:ENSFCAP00000004684} [Source: UniProtKB/TrEMBL; acc: M3W3D9]	Region ComparisonAlignment (protein)Alignment (cDNA)Gene Tree (image)	E2:13310454-13316470:1	83	82
Cat (Felis catus)	Many-to-many	0.14985	ENSFCAG00000008557Novel Ensembl prediction Uncharacterized protein {ECO:0000313|Ensembl:ENSFCAP00000007933} [Source: UniProtKB/TrEMBL; acc: M3W9T6]	Region ComparisonAlignment (protein)Alignment (cDNA)Gene Tree (image)	E2:13326665-13332688:-1	83	84
Flycatcher (Ficedula albicollis)	1-to-many	n/a	ENSFALG00000012677Novel Ensembl prediction Uncharacterized protein [Source: UniProtKB/TrEMBL; acc: U3KE05]	Region ComparisonAlignment (protein)Alignment (cDNA)Gene Tree (image)	JH603675.1:36556-49119:1	54	42
Cod (Gadus morhua)	1-to-many	n/a	ENSGMOG00000018456si:zfos-411a11.2 si:zfos-411a11.2 [Source:ZFIN;Acc:ZDB-GENE-131119-33]	Region ComparisonAlignment (protein)Alignment (cDNA)Gene Tree (image)	GeneScaffold_816:170060-175881:-1	45	44
Stickleback (Gasterosteus aculeatus)	1-to-many	n/a	ENSGACG00000012840si:zfos-411a11.2 si:zfos-411a11.2 [Source:ZFIN;Acc:ZDB-GENE-131119-33]	Region ComparisonAlignment (protein)Alignment (cDNA)Gene Tree (image)	groupI:16588424-16592719:-1	48	48
Squirrel (Ictidomys tridecemlineatus)	1-to-many	0.19154	ENSSTOG00000002073Novel Ensembl prediction Uncharacterized protein [Source: UniProtKB/TrEMBL; acc: I3LZQ2]	Region ComparisonAlignment (protein)Alignment (cDNA)Gene Tree (image)	JH393471.1:3148345-3154887:-1	74	74
Coelacanth (Latimeria chalumnae)	Many-to-many	n/a	ENSLACG00000009428Novel Ensembl prediction Uncharacterized protein [Source: UniProtKB/TrEMBL; acc: H3AM34]	Region ComparisonAlignment (protein)Alignment (cDNA)Gene Tree (image)	JH127871.1:420140-476678:1	48	52
Coelacanth (Latimeria chalumnae)	Many-to-many	n/a	ENSLACG00000010209Novel Ensembl prediction Uncharacterized protein [Source: UniProtKB/TrEMBL; acc: H3APN0]	Region ComparisonAlignment (protein)Alignment (cDNA)Gene Tree (image)	JH127871.1:481625-526663:1	51	51
Coelacanth (Latimeria chalumnae)	Many-to-many	n/a	ENSLACG00000011327Novel Ensembl prediction Uncharacterized protein [Source: UniProtKB/TrEMBL; acc: H3AT94]	Region ComparisonAlignment (protein)Alignment (cDNA)Gene Tree (image)	JH127922.1:591204-639804:-1	50	38
Spotted gar (Lepisosteus oculatus)	1-to-many	n/a	ENSLOCG00000010655si:zfos-411a11.2 si:zfos-411a11.2 [Source:ZFIN;Acc:ZDB-GENE-131119-33]	Region ComparisonAlignment (protein)Alignment (cDNA)Gene Tree (image)	LG10:26871250-26885626:-1	42	43
Elephant (Loxodonta africana)	Many-to-many	0.11655	ENSLAFG00000028408Novel Ensembl prediction Uncharacterized protein [Source: UniProtKB/TrEMBL; acc: G3TY92]	Region ComparisonAlignment (protein)Alignment (cDNA)Gene Tree (image)	scaffold_99:4332462-4340279:1	83	84
Elephant (Loxodonta africana)	Many-to-many	0.18328	ENSLAFG00000030541Novel Ensembl prediction Uncharacterized protein [Source: UniProtKB/TrEMBL; acc: G3U070]	Region ComparisonAlignment (protein)Alignment (cDNA)Gene Tree (image)	scaffold_99:4112447-4120087:1	76	76
Macaque (Macaca mulatta)	1-to-many	0.16797	ENSMMUG00000021068CYP2A24 Macaca mulatta cytochrome P450, family 2, subfamily A, polypeptide 24 (CYP2A24), mRNA. [Source:RefSeq mRNA;Acc:NM_001040215]	Region ComparisonAlignment (protein)Alignment (cDNA)Gene Tree (image)	19:47267877-47274878:-1	94	94
Wallaby (Macropus eugenii)	Many-to-many	n/a	ENSMEUG00000000919-	Region ComparisonAlignment (protein)Alignment (cDNA)Gene Tree (image)	GeneScaffold_9585:1267-14371:1	68	59
Wallaby (Macropus eugenii)	Many-to-many	n/a	ENSMEUG00000004801-	Region ComparisonAlignment (protein)Alignment (cDNA)Gene Tree (image)	Scaffold65929:4559-10806:1	77	42
Wallaby (Macropus eugenii)	Many-to-many	n/a	ENSMEUG00000013164-	Region ComparisonAlignment (protein)Alignment (cDNA)Gene Tree (image)	GeneScaffold_9586:25552-41696:-1	72	72
Mouse Lemur (Microcebus murinus)	1-to-many	n/a	ENSMICG00000017011-	Region ComparisonAlignment (protein)Alignment (cDNA)Gene Tree (image)	scaffold_22303:694-4034:1	85	47
Opossum (Monodelphis domestica)	1-to-many	n/a	ENSMODG00000008215Novel Ensembl prediction Uncharacterized protein [Source: UniProtKB/TrEMBL; acc: F6ZYH4]	Region ComparisonAlignment (protein)Alignment (cDNA)Gene Tree (image)	4:385030981-385054196:-1	59	78
Mouse (Mus musculus)	Many-to-many	0.10853	ENSMUSG00000005547Cyp2a5 cytochrome P450, family 2, subfamily a, polypeptide 5 [Source:MGI Symbol;Acc:MGI:88597]	Region ComparisonAlignment (protein)Alignment (cDNA)Gene Tree (image)	7:26835305-26843548:1	84	84
Mouse (Mus musculus)	Many-to-many	n/a	ENSMUSG00000060407Cyp2a12 cytochrome P450, family 2, subfamily a, polypeptide 12 [Source:MGI Symbol;Acc:MGI:105055]	Region ComparisonAlignment (protein)Alignment (cDNA)Gene Tree (image)	7:27029090-27036807:1	71	71
Mouse (Mus musculus)	Many-to-many	0.11552	ENSMUSG00000074254Cyp2a4 cytochrome P450, family 2, subfamily a, polypeptide 4 [Source:MGI Symbol;Acc:MGI:88596]	Region ComparisonAlignment (protein)Alignment (cDNA)Gene Tree (image)	7:26307190-26315088:1	82	82
Mouse (Mus musculus)	Many-to-many	n/a	ENSMUSG00000091867Cyp2a22 cytochrome P450, family 2, subfamily a, polypeptide 22 [Source:MGI Symbol;Acc:MGI:3648316]	Region ComparisonAlignment (protein)Alignment (cDNA)Gene Tree (image)	7:26931631-26939386:-1	71	70
Ferret (Mustela putorius furo)	1-to-many	n/a	ENSMPUG00000000381Novel Ensembl prediction Uncharacterized protein [Source: UniProtKB/TrEMBL; acc: M3XMS9]	Region ComparisonAlignment (protein)Alignment (cDNA)Gene Tree (image)	GL897713.1:3121-10535:1	76	69
Microbat (Myotis lucifugus)	Many-to-many	0.11304	ENSMLUG00000011027Novel Ensembl prediction Uncharacterized protein [Source: UniProtKB/TrEMBL; acc: G1PH95]	Region ComparisonAlignment (protein)Alignment (cDNA)Gene Tree (image)	GL430188:221927-227711:1	86	86
Microbat (Myotis lucifugus)	Many-to-many	n/a	ENSMLUG00000027238Novel Ensembl prediction Uncharacterized protein [Source: UniProtKB/TrEMBL; acc: G1Q3N8]	Region ComparisonAlignment (protein)Alignment (cDNA)Gene Tree (image)	GL430188:301037-306838:1	71	71
Pika (Ochotona princeps)	1-to-many	n/a	ENSOPRG00000014861-	Region ComparisonAlignment (protein)Alignment (cDNA)Gene Tree (image)	GeneScaffold_966:6956-12314:1	83	83
Tilapia (Oreochromis niloticus)	Many-to-many	n/a	ENSONIG00000003847Novel Ensembl prediction Uncharacterized protein [Source: UniProtKB/TrEMBL; acc: I3J7K7]	Region ComparisonAlignment (protein)Alignment (cDNA)Gene Tree (image)	GL831494.1:20900-31345:-1	45	45
Tilapia (Oreochromis niloticus)	Many-to-many	n/a	ENSONIG00000003852Novel Ensembl prediction Uncharacterized protein [Source: UniProtKB/TrEMBL; acc: I3J7L2]	Region ComparisonAlignment (protein)Alignment (cDNA)Gene Tree (image)	GL831494.1:50299-58480:-1	46	46
Tilapia (Oreochromis niloticus)	Many-to-many	n/a	ENSONIG00000005899Novel Ensembl prediction Uncharacterized protein [Source: UniProtKB/TrEMBL; acc: I3JEY4]	Region ComparisonAlignment (protein)Alignment (cDNA)Gene Tree (image)	GL831556.1:288707-292501:-1	46	46
Rabbit (Oryctolagus cuniculus)	1-to-many	0.10176	ENSOCUG00000006796CYP2A11 cytochrome P450 2A11 [Source:RefSeq peptide;Acc:NP_001164519]	Region ComparisonAlignment (protein)Alignment (cDNA)Gene Tree (image)	GL018789:953544-959027:1	83	83
Medaka (Oryzias latipes)	1-to-many	n/a	ENSORLG00000001225si:zfos-411a11.2 si:zfos-411a11.2 [Source:ZFIN;Acc:ZDB-GENE-131119-33]	Region ComparisonAlignment (protein)Alignment (cDNA)Gene Tree (image)	13:2362138-2368439:1	45	46
Bushbaby (Otolemur garnettii)	1-to-many	0.12105	ENSOGAG00000008214Novel Ensembl prediction Uncharacterized protein [Source: UniProtKB/TrEMBL; acc: H0WXZ3]	Region ComparisonAlignment (protein)Alignment (cDNA)Gene Tree (image)	GL873752.1:469397-476297:-1	87	87
Sheep (Ovis aries)	1-to-many	0.09214	ENSOARG00000007128Novel Ensembl prediction Uncharacterized protein [Source: UniProtKB/TrEMBL; acc: W5PB29]	Region ComparisonAlignment (protein)Alignment (cDNA)Gene Tree (image)	14:49272422-49280514:-1	87	87
Chimpanzee (Pan troglodytes)	1-to-1	0.66387	ENSPTRG00000033800CYP2A7 cytochrome P450, family 2, subfamily A, polypeptide 7 [Source:HGNC Symbol;Acc:HGNC:2611]	Region ComparisonAlignment (protein)Alignment (cDNA)Gene Tree (image)	19:46054361-46060598:-1	98	78
Olive baboon (Papio anubis)	1-to-many	0.26175	ENSPANG00000005923Novel Ensembl prediction Uncharacterized protein [Source: UniProtKB/TrEMBL; acc: A0A0A0MV99]	Region ComparisonAlignment (protein)Alignment (cDNA)Gene Tree (image)	19:35157319-35274816:-1	91	92
Chinese softshell turtle (Pelodiscus sinensis)	1-to-many	n/a	ENSPSIG00000017245Novel Ensembl prediction Uncharacterized protein [Source: UniProtKB/TrEMBL; acc: K7GH52]	Region ComparisonAlignment (protein)Alignment (cDNA)Gene Tree (image)	JH207029.1:14810-18924:1	69	41
Lamprey (Petromyzon marinus)	1-to-many	n/a	ENSPMAG00000001674cyp2k31 cytochrome P450, family 2, subfamily k, polypeptide 31 [Source:ZFIN;Acc:ZDB-GENE-091113-2]	Region ComparisonAlignment (protein)Alignment (cDNA)Gene Tree (image)	GL477372:10316-22460:-1	38	38
Amazon molly (Poecilia formosa)	Many-to-many	n/a	ENSPFOG00000015659-	Region ComparisonAlignment (protein)Alignment (cDNA)Gene Tree (image)	KI519658.1:1292668-1304823:1	40	47
Amazon molly (Poecilia formosa)	Many-to-many	n/a	ENSPFOG00000024283-	Region ComparisonAlignment (protein)Alignment (cDNA)Gene Tree (image)	KI519658.1:1274024-1284808:1	46	46
Hyrax (Procavia capensis)	1-to-many	n/a	ENSPCAG00000010076-	Region ComparisonAlignment (protein)Alignment (cDNA)Gene Tree (image)	scaffold_19871:3497-10525:-1	79	76
Rat (Rattus norvegicus)	1-to-many	n/a	ENSRNOG00000020817Cyp2a3 cytochrome P450, family 2, subfamily a, polypeptide 3 [Source:RGD Symbol;Acc:2465]	Region ComparisonAlignment (protein)Alignment (cDNA)Gene Tree (image)	1:83653234-83766484:1	56	56
Tasmanian devil (Sarcophilus harrisii)	Many-to-many	0.066	ENSSHAG00000001636Novel Ensembl prediction Uncharacterized protein [Source: UniProtKB/TrEMBL; acc: G3VF82]	Region ComparisonAlignment (protein)Alignment (cDNA)Gene Tree (image)	GL850637.1:14519-25673:1	77	78
Tasmanian devil (Sarcophilus harrisii)	Many-to-many	n/a	ENSSHAG00000004354Novel Ensembl prediction Uncharacterized protein [Source: UniProtKB/TrEMBL; acc: G3VP65]	Region ComparisonAlignment (protein)Alignment (cDNA)Gene Tree (image)	GL850632.1:100746-111417:1	75	76
Shrew (Sorex araneus)	Many-to-many	n/a	ENSSARG00000003027-	Region ComparisonAlignment (protein)Alignment (cDNA)Gene Tree (image)	scaffold_67718:5768-9898:1	84	47
Shrew (Sorex araneus)	Many-to-many	n/a	ENSSARG00000008299-	Region ComparisonAlignment (protein)Alignment (cDNA)Gene Tree (image)	scaffold_231751:13417-20421:-1	86	86
Pig (Sus scrofa)	1-to-many	n/a	ENSSSCG00000002993CYP2A6 Uncharacterized protein [Source: UniProtKB/TrEMBL; acc: F1RHC1]	Region ComparisonAlignment (protein)Alignment (cDNA)Gene Tree (image)	JH118589.1:35666-41354:1	79	60
Fugu (Takifugu rubripes)	1-to-many	n/a	ENSTRUG00000015833si:zfos-411a11.2 si:zfos-411a11.2 [Source:ZFIN;Acc:ZDB-GENE-131119-33]	Region ComparisonAlignment (protein)Alignment (cDNA)Gene Tree (image)	scaffold_19:1837958-1844620:1	46	47
Tetraodon (Tetraodon nigroviridis)	1-to-many	n/a	ENSTNIG00000019011si:zfos-411a11.2 si:zfos-411a11.2 [Source:ZFIN;Acc:ZDB-GENE-131119-33]	Region ComparisonAlignment (protein)Alignment (cDNA)Gene Tree (image)	16:6238631-6241940:1	46	46
Dolphin (Tursiops truncatus)	1-to-many	n/a	ENSTTRG00000002328-	Region ComparisonAlignment (protein)Alignment (cDNA)Gene Tree (image)	scaffold_106421:4114-8802:-1	75	51
Xenopus (Xenopus tropicalis)	Many-to-many	n/a	ENSXETG00000008798XB-GENE-5764740 hypothetical LOC548374 [Source:Xenbase;Acc:XB-GENE-5764740]	Region ComparisonAlignment (protein)Alignment (cDNA)Gene Tree (image)	GL173117.1:119043-132254:-1	54	54
Xenopus (Xenopus tropicalis)	Many-to-many	n/a	ENSXETG00000009665cyp2a13 cytochrome P450, family 2, subfamily A, polypeptide 13 [Source:Xenbase;Acc:XB-GENE-5892286]	Region ComparisonAlignment (protein)Alignment (cDNA)Gene Tree (image)	GL173117.1:40496-49328:1	52	52
Xenopus (Xenopus tropicalis)	Many-to-many	n/a	ENSXETG00000027564XB-GENE-5806705 Cyp2f2 protein [Source:Xenbase;Acc:XB-GENE-5806705]	Region ComparisonAlignment (protein)Alignment (cDNA)Gene Tree (image)	GL173117.1:87679-107099:-1	52	53
Xenopus (Xenopus tropicalis)	Many-to-many	n/a	ENSXETG00000027566cyp2a6 cytochrome P450, family 2, subfamily A, polypeptide 6 [Source:Xenbase;Acc:XB-GENE-1007450]	Region ComparisonAlignment (protein)Alignment (cDNA)Gene Tree (image)	GL173117.1:61176-74979:-1	53	53
Xenopus (Xenopus tropicalis)	Many-to-many	n/a	ENSXETG00000033545Novel Ensembl prediction uncharacterized protein LOC100170416 [Source:RefSeq peptide;Acc:NP_001123668]	Region ComparisonAlignment (protein)Alignment (cDNA)Gene Tree (image)	GL173117.1:137445-183866:-1	47	47
Platyfish (Xiphophorus maculatus)	Many-to-many	n/a	ENSXMAG00000005997Novel Ensembl prediction Uncharacterized protein [Source: UniProtKB/TrEMBL; acc: M3ZUZ9]	Region ComparisonAlignment (protein)Alignment (cDNA)Gene Tree (image)	JH557176.1:64905-74550:1	44	44
Platyfish (Xiphophorus maculatus)	Many-to-many	n/a	ENSXMAG00000006030Novel Ensembl prediction Uncharacterized protein [Source: UniProtKB/TrEMBL; acc: M3ZV01]	Region ComparisonAlignment (protein)Alignment (cDNA)Gene Tree (image)	JH557176.1:81675-86412:1	47	31

## Sheet: CYP2A13
Species	Type	dN/dS	Ensembl identifier & gene name	Compare	Location	Target %id	Query %id
Panda (Ailuropoda melanoleuca)	1-to-many	0.09762	ENSAMEG00000011960Novel Ensembl prediction Uncharacterized protein [Source: UniProtKB/TrEMBL; acc: G1M0F3]	Region ComparisonAlignment (protein)Alignment (cDNA)Gene Tree (image)	GL193060.1:335953-342066:-1	90	90
Anole lizard (Anolis carolinensis)	Many-to-many	n/a	ENSACAG00000002646Novel Ensembl prediction Uncharacterized protein [Source: UniProtKB/TrEMBL; acc: H9G6Y8]	Region ComparisonAlignment (protein)Alignment (cDNA)Gene Tree (image)	GL343693.1:238145-258195:-1	60	61
Anole lizard (Anolis carolinensis)	Many-to-many	n/a	ENSACAG00000004881Novel Ensembl prediction Uncharacterized protein [Source: UniProtKB/TrEMBL; acc: H9G9R3]	Region ComparisonAlignment (protein)Alignment (cDNA)Gene Tree (image)	AAWZ02038417:567-11161:-1	60	44
Anole lizard (Anolis carolinensis)	Many-to-many	n/a	ENSACAG00000008145Novel Ensembl prediction Uncharacterized protein [Source: UniProtKB/TrEMBL; acc: H9GDT1]	Region ComparisonAlignment (protein)Alignment (cDNA)Gene Tree (image)	GL344734.1:1715-22858:1	60	55
Cave fish (Astyanax mexicanus)	1-to-many	n/a	ENSAMXG00000009778si:zfos-411a11.2 si:zfos-411a11.2 [Source:ZFIN;Acc:ZDB-GENE-131119-33]	Region ComparisonAlignment (protein)Alignment (cDNA)Gene Tree (image)	KB872172.1:54788-61836:-1	49	43
Cow (Bos taurus)	1-to-many	0.05256	ENSBTAG00000047815Novel Ensembl prediction Uncharacterized protein [Source: UniProtKB/TrEMBL; acc: G3MYH2]	Region ComparisonAlignment (protein)Alignment (cDNA)Gene Tree (image)	18:50417677-50424483:-1	92	82
Marmoset (Callithrix jacchus)	1-to-many	0.19458	ENSCJAG00000036060Novel Ensembl prediction Uncharacterized protein [Source: UniProtKB/TrEMBL; acc: F6UW70]	Region ComparisonAlignment (protein)Alignment (cDNA)Gene Tree (image)	22:34271998-34279864:-1	83	83
Dog (Canis lupus familiaris)	Many-to-many	0.08812	ENSCAFG00000031823Novel Ensembl prediction Uncharacterized protein [Source: UniProtKB/TrEMBL; acc: L7N070]	Region ComparisonAlignment (protein)Alignment (cDNA)Gene Tree (image)	1:112900488-112906745:1	88	88
Dog (Canis lupus familiaris)	Many-to-many	0.06132	ENSCAFG00000032339Novel Ensembl prediction cytochrome P450 family 2 subfamily A polypeptide 13 [Source:RefSeq peptide;Acc:NP_001032422]	Region ComparisonAlignment (protein)Alignment (cDNA)Gene Tree (image)	1:112932246-112938257:-1	92	92
Guinea Pig (Cavia porcellus)	1-to-many	0.21686	ENSCPOG00000021169Novel Ensembl prediction Uncharacterized protein [Source: UniProtKB/TrEMBL; acc: H0VVS8]	Region ComparisonAlignment (protein)Alignment (cDNA)Gene Tree (image)	scaffold_157:1087545-1093743:1	67	67
Zebrafish (Danio rerio)	Many-to-many	n/a	ENSDARG00000068493si:zfos-411a11.2 si:zfos-411a11.2 [Source:ZFIN;Acc:ZDB-GENE-131119-33]	Region ComparisonAlignment (protein)Alignment (cDNA)Gene Tree (image)	15:88262-92917:-1	48	48
Zebrafish (Danio rerio)	Many-to-many	n/a	ENSDARG00000101423cyp2y3 cytochrome P450, family 2, subfamily Y, polypeptide 3 [Source:ZFIN;Acc:ZDB-GENE-050522-490]	Region ComparisonAlignment (protein)Alignment (cDNA)Gene Tree (image)	15:98232-104338:-1	49	49
Armadillo (Dasypus novemcinctus)	1-to-many	0.06989	ENSDNOG00000039662-	Region ComparisonAlignment (protein)Alignment (cDNA)Gene Tree (image)	JH568147.1:4885186-4892035:1	85	91
Kangaroo rat (Dipodomys ordii)	Many-to-many	n/a	ENSDORG00000006650-	Region ComparisonAlignment (protein)Alignment (cDNA)Gene Tree (image)	GeneScaffold_6697:7099-15708:-1	79	79
Kangaroo rat (Dipodomys ordii)	Many-to-many	n/a	ENSDORG00000014927-	Region ComparisonAlignment (protein)Alignment (cDNA)Gene Tree (image)	GeneScaffold_6440:1713-10066:1	60	60
Horse (Equus caballus)	1-to-many	0.11302	ENSECAG00000002693CYP2A13 Equus caballus cytochrome P450, family 2, subfamily A, polypeptide 13 (CYP2A13), mRNA. [Source:RefSeq mRNA;Acc:NM_001111337]	Region ComparisonAlignment (protein)Alignment (cDNA)Gene Tree (image)	10:11349499-11356500:1	82	88
Hedgehog (Erinaceus europaeus)	1-to-many	n/a	ENSEEUG00000009128-	Region ComparisonAlignment (protein)Alignment (cDNA)Gene Tree (image)	scaffold_272685:1613-12347:-1	87	86
Cat (Felis catus)	Many-to-many	0.12923	ENSFCAG00000005057Novel Ensembl prediction Uncharacterized protein {ECO:0000313|Ensembl:ENSFCAP00000004684} [Source: UniProtKB/TrEMBL; acc: M3W3D9]	Region ComparisonAlignment (protein)Alignment (cDNA)Gene Tree (image)	E2:13310454-13316470:1	87	85
Cat (Felis catus)	Many-to-many	0.10371	ENSFCAG00000008557Novel Ensembl prediction Uncharacterized protein {ECO:0000313|Ensembl:ENSFCAP00000007933} [Source: UniProtKB/TrEMBL; acc: M3W9T6]	Region ComparisonAlignment (protein)Alignment (cDNA)Gene Tree (image)	E2:13326665-13332688:-1	88	89
Flycatcher (Ficedula albicollis)	1-to-many	n/a	ENSFALG00000012677Novel Ensembl prediction Uncharacterized protein [Source: UniProtKB/TrEMBL; acc: U3KE05]	Region ComparisonAlignment (protein)Alignment (cDNA)Gene Tree (image)	JH603675.1:36556-49119:1	56	43
Cod (Gadus morhua)	1-to-many	n/a	ENSGMOG00000018456si:zfos-411a11.2 si:zfos-411a11.2 [Source:ZFIN;Acc:ZDB-GENE-131119-33]	Region ComparisonAlignment (protein)Alignment (cDNA)Gene Tree (image)	GeneScaffold_816:170060-175881:-1	46	46
Stickleback (Gasterosteus aculeatus)	1-to-many	n/a	ENSGACG00000012840si:zfos-411a11.2 si:zfos-411a11.2 [Source:ZFIN;Acc:ZDB-GENE-131119-33]	Region ComparisonAlignment (protein)Alignment (cDNA)Gene Tree (image)	groupI:16588424-16592719:-1	48	48
Gorilla (Gorilla gorilla gorilla)	1-to-1	n/a	ENSGGOG00000027952CYP2A13 cytochrome P450, family 2, subfamily A, polypeptide 13 [Source:HGNC Symbol;Acc:HGNC:2608]	Region ComparisonAlignment (protein)Alignment (cDNA)Gene Tree (image)	19:38459868-38465810:1	96	76
Squirrel (Ictidomys tridecemlineatus)	1-to-many	0.16446	ENSSTOG00000002073Novel Ensembl prediction Uncharacterized protein [Source: UniProtKB/TrEMBL; acc: I3LZQ2]	Region ComparisonAlignment (protein)Alignment (cDNA)Gene Tree (image)	JH393471.1:3148345-3154887:-1	78	78
Coelacanth (Latimeria chalumnae)	Many-to-many	n/a	ENSLACG00000009428Novel Ensembl prediction Uncharacterized protein [Source: UniProtKB/TrEMBL; acc: H3AM34]	Region ComparisonAlignment (protein)Alignment (cDNA)Gene Tree (image)	JH127871.1:420140-476678:1	49	53
Coelacanth (Latimeria chalumnae)	Many-to-many	n/a	ENSLACG00000010209Novel Ensembl prediction Uncharacterized protein [Source: UniProtKB/TrEMBL; acc: H3APN0]	Region ComparisonAlignment (protein)Alignment (cDNA)Gene Tree (image)	JH127871.1:481625-526663:1	52	52
Coelacanth (Latimeria chalumnae)	Many-to-many	n/a	ENSLACG00000011327Novel Ensembl prediction Uncharacterized protein [Source: UniProtKB/TrEMBL; acc: H3AT94]	Region ComparisonAlignment (protein)Alignment (cDNA)Gene Tree (image)	JH127922.1:591204-639804:-1	50	39
Spotted gar (Lepisosteus oculatus)	1-to-many	n/a	ENSLOCG00000010655si:zfos-411a11.2 si:zfos-411a11.2 [Source:ZFIN;Acc:ZDB-GENE-131119-33]	Region ComparisonAlignment (protein)Alignment (cDNA)Gene Tree (image)	LG10:26871250-26885626:-1	43	44
Elephant (Loxodonta africana)	Many-to-many	0.08214	ENSLAFG00000028408Novel Ensembl prediction Uncharacterized protein [Source: UniProtKB/TrEMBL; acc: G3TY92]	Region ComparisonAlignment (protein)Alignment (cDNA)Gene Tree (image)	scaffold_99:4332462-4340279:1	88	89
Elephant (Loxodonta africana)	Many-to-many	0.15321	ENSLAFG00000030541Novel Ensembl prediction Uncharacterized protein [Source: UniProtKB/TrEMBL; acc: G3U070]	Region ComparisonAlignment (protein)Alignment (cDNA)Gene Tree (image)	scaffold_99:4112447-4120087:1	80	80
Macaque (Macaca mulatta)	1-to-1	0.16055	ENSMMUG00000006394CYP2A6 Macaca mulatta cytochrome P450, family 2, subfamily A, polypeptide 23 (CYP2A23), mRNA. [Source:RefSeq mRNA;Acc:NM_001040216]	Region ComparisonAlignment (protein)Alignment (cDNA)Gene Tree (image)	19:47363627-47371309:1	94	94
Wallaby (Macropus eugenii)	Many-to-many	n/a	ENSMEUG00000000919-	Region ComparisonAlignment (protein)Alignment (cDNA)Gene Tree (image)	GeneScaffold_9585:1267-14371:1	71	62
Wallaby (Macropus eugenii)	Many-to-many	n/a	ENSMEUG00000004801-	Region ComparisonAlignment (protein)Alignment (cDNA)Gene Tree (image)	Scaffold65929:4559-10806:1	80	44
Wallaby (Macropus eugenii)	Many-to-many	n/a	ENSMEUG00000013164-	Region ComparisonAlignment (protein)Alignment (cDNA)Gene Tree (image)	GeneScaffold_9586:25552-41696:-1	76	76
Mouse Lemur (Microcebus murinus)	1-to-many	n/a	ENSMICG00000017011-	Region ComparisonAlignment (protein)Alignment (cDNA)Gene Tree (image)	scaffold_22303:694-4034:1	89	50
Opossum (Monodelphis domestica)	1-to-many	0.0557	ENSMODG00000008215Novel Ensembl prediction Uncharacterized protein [Source: UniProtKB/TrEMBL; acc: F6ZYH4]	Region ComparisonAlignment (protein)Alignment (cDNA)Gene Tree (image)	4:385030981-385054196:-1	62	82
Mouse (Mus musculus)	Many-to-many	0.07359	ENSMUSG00000005547Cyp2a5 cytochrome P450, family 2, subfamily a, polypeptide 5 [Source:MGI Symbol;Acc:MGI:88597]	Region ComparisonAlignment (protein)Alignment (cDNA)Gene Tree (image)	7:26835305-26843548:1	88	88
Mouse (Mus musculus)	Many-to-many	n/a	ENSMUSG00000060407Cyp2a12 cytochrome P450, family 2, subfamily a, polypeptide 12 [Source:MGI Symbol;Acc:MGI:105055]	Region ComparisonAlignment (protein)Alignment (cDNA)Gene Tree (image)	7:27029090-27036807:1	74	73
Mouse (Mus musculus)	Many-to-many	0.08173	ENSMUSG00000074254Cyp2a4 cytochrome P450, family 2, subfamily a, polypeptide 4 [Source:MGI Symbol;Acc:MGI:88596]	Region ComparisonAlignment (protein)Alignment (cDNA)Gene Tree (image)	7:26307190-26315088:1	87	87
Mouse (Mus musculus)	Many-to-many	n/a	ENSMUSG00000091867Cyp2a22 cytochrome P450, family 2, subfamily a, polypeptide 22 [Source:MGI Symbol;Acc:MGI:3648316]	Region ComparisonAlignment (protein)Alignment (cDNA)Gene Tree (image)	7:26931631-26939386:-1	73	73
Ferret (Mustela putorius furo)	1-to-many	0.12157	ENSMPUG00000000381Novel Ensembl prediction Uncharacterized protein [Source: UniProtKB/TrEMBL; acc: M3XMS9]	Region ComparisonAlignment (protein)Alignment (cDNA)Gene Tree (image)	GL897713.1:3121-10535:1	81	73
Microbat (Myotis lucifugus)	Many-to-many	0.06696	ENSMLUG00000011027Novel Ensembl prediction Uncharacterized protein [Source: UniProtKB/TrEMBL; acc: G1PH95]	Region ComparisonAlignment (protein)Alignment (cDNA)Gene Tree (image)	GL430188:221927-227711:1	91	91
Microbat (Myotis lucifugus)	Many-to-many	n/a	ENSMLUG00000027238Novel Ensembl prediction Uncharacterized protein [Source: UniProtKB/TrEMBL; acc: G1Q3N8]	Region ComparisonAlignment (protein)Alignment (cDNA)Gene Tree (image)	GL430188:301037-306838:1	76	77
Gibbon (Nomascus leucogenys)	1-to-1	0.16654	ENSNLEG00000010594CYP2A13 cytochrome P450, family 2, subfamily A, polypeptide 13 [Source:HGNC Symbol;Acc:HGNC:2608]	Region ComparisonAlignment (protein)Alignment (cDNA)Gene Tree (image)	GL398040.1:5185-13444:1	95	95
Pika (Ochotona princeps)	1-to-many	n/a	ENSOPRG00000014861-	Region ComparisonAlignment (protein)Alignment (cDNA)Gene Tree (image)	GeneScaffold_966:6956-12314:1	87	87
Tilapia (Oreochromis niloticus)	Many-to-many	n/a	ENSONIG00000003847Novel Ensembl prediction Uncharacterized protein [Source: UniProtKB/TrEMBL; acc: I3J7K7]	Region ComparisonAlignment (protein)Alignment (cDNA)Gene Tree (image)	GL831494.1:20900-31345:-1	46	46
Tilapia (Oreochromis niloticus)	Many-to-many	n/a	ENSONIG00000003852Novel Ensembl prediction Uncharacterized protein [Source: UniProtKB/TrEMBL; acc: I3J7L2]	Region ComparisonAlignment (protein)Alignment (cDNA)Gene Tree (image)	GL831494.1:50299-58480:-1	47	47
Tilapia (Oreochromis niloticus)	Many-to-many	n/a	ENSONIG00000005899Novel Ensembl prediction Uncharacterized protein [Source: UniProtKB/TrEMBL; acc: I3JEY4]	Region ComparisonAlignment (protein)Alignment (cDNA)Gene Tree (image)	GL831556.1:288707-292501:-1	47	47
Rabbit (Oryctolagus cuniculus)	1-to-many	0.07601	ENSOCUG00000006796CYP2A11 cytochrome P450 2A11 [Source:RefSeq peptide;Acc:NP_001164519]	Region ComparisonAlignment (protein)Alignment (cDNA)Gene Tree (image)	GL018789:953544-959027:1	88	88
Medaka (Oryzias latipes)	1-to-many	n/a	ENSORLG00000001225si:zfos-411a11.2 si:zfos-411a11.2 [Source:ZFIN;Acc:ZDB-GENE-131119-33]	Region ComparisonAlignment (protein)Alignment (cDNA)Gene Tree (image)	13:2362138-2368439:1	45	47
Bushbaby (Otolemur garnettii)	1-to-many	0.0752	ENSOGAG00000008214Novel Ensembl prediction Uncharacterized protein [Source: UniProtKB/TrEMBL; acc: H0WXZ3]	Region ComparisonAlignment (protein)Alignment (cDNA)Gene Tree (image)	GL873752.1:469397-476297:-1	92	92
Sheep (Ovis aries)	1-to-many	0.05329	ENSOARG00000007128Novel Ensembl prediction Uncharacterized protein [Source: UniProtKB/TrEMBL; acc: W5PB29]	Region ComparisonAlignment (protein)Alignment (cDNA)Gene Tree (image)	14:49272422-49280514:-1	92	92
Chimpanzee (Pan troglodytes)	1-to-1	0.33077	ENSPTRG00000011015CYP2A13 cytochrome P450, family 2, subfamily A, polypeptide 13 [Source:HGNC Symbol;Acc:HGNC:2608]	Region ComparisonAlignment (protein)Alignment (cDNA)Gene Tree (image)	19:46087100-46212709:-1	87	86
Olive baboon (Papio anubis)	1-to-1	0.1935	ENSPANG00000009951CYP2A13 cytochrome P450, family 2, subfamily A, polypeptide 13 [Source:HGNC Symbol;Acc:HGNC:2608]	Region ComparisonAlignment (protein)Alignment (cDNA)Gene Tree (image)	19:35311907-35425734:1	93	94
Chinese softshell turtle (Pelodiscus sinensis)	1-to-many	n/a	ENSPSIG00000017245Novel Ensembl prediction Uncharacterized protein [Source: UniProtKB/TrEMBL; acc: K7GH52]	Region ComparisonAlignment (protein)Alignment (cDNA)Gene Tree (image)	JH207029.1:14810-18924:1	71	43
Lamprey (Petromyzon marinus)	1-to-many	n/a	ENSPMAG00000001674cyp2k31 cytochrome P450, family 2, subfamily k, polypeptide 31 [Source:ZFIN;Acc:ZDB-GENE-091113-2]	Region ComparisonAlignment (protein)Alignment (cDNA)Gene Tree (image)	GL477372:10316-22460:-1	40	41
Amazon molly (Poecilia formosa)	Many-to-many	n/a	ENSPFOG00000015659-	Region ComparisonAlignment (protein)Alignment (cDNA)Gene Tree (image)	KI519658.1:1292668-1304823:1	40	47
Amazon molly (Poecilia formosa)	Many-to-many	n/a	ENSPFOG00000024283-	Region ComparisonAlignment (protein)Alignment (cDNA)Gene Tree (image)	KI519658.1:1274024-1284808:1	46	46
Orangutan (Pongo abelii)	1-to-1	0.13687	ENSPPYG00000010008CYP2A13 cytochrome P450, family 2, subfamily A, polypeptide 13 [Source:HGNC Symbol;Acc:HGNC:2608]	Region ComparisonAlignment (protein)Alignment (cDNA)Gene Tree (image)	19:42236586-42246474:1	96	91
Hyrax (Procavia capensis)	1-to-many	n/a	ENSPCAG00000010076-	Region ComparisonAlignment (protein)Alignment (cDNA)Gene Tree (image)	scaffold_19871:3497-10525:-1	84	80
Rat (Rattus norvegicus)	1-to-many	n/a	ENSRNOG00000020817Cyp2a3 cytochrome P450, family 2, subfamily a, polypeptide 3 [Source:RGD Symbol;Acc:2465]	Region ComparisonAlignment (protein)Alignment (cDNA)Gene Tree (image)	1:83653234-83766484:1	58	58
Tasmanian devil (Sarcophilus harrisii)	Many-to-many	0.05399	ENSSHAG00000001636Novel Ensembl prediction Uncharacterized protein [Source: UniProtKB/TrEMBL; acc: G3VF82]	Region ComparisonAlignment (protein)Alignment (cDNA)Gene Tree (image)	GL850637.1:14519-25673:1	81	82
Tasmanian devil (Sarcophilus harrisii)	Many-to-many	n/a	ENSSHAG00000004354Novel Ensembl prediction Uncharacterized protein [Source: UniProtKB/TrEMBL; acc: G3VP65]	Region ComparisonAlignment (protein)Alignment (cDNA)Gene Tree (image)	GL850632.1:100746-111417:1	80	80
Shrew (Sorex araneus)	Many-to-many	n/a	ENSSARG00000003027-	Region ComparisonAlignment (protein)Alignment (cDNA)Gene Tree (image)	scaffold_67718:5768-9898:1	89	50
Shrew (Sorex araneus)	Many-to-many	n/a	ENSSARG00000008299-	Region ComparisonAlignment (protein)Alignment (cDNA)Gene Tree (image)	scaffold_231751:13417-20421:-1	91	91
Pig (Sus scrofa)	1-to-many	n/a	ENSSSCG00000002993CYP2A6 Uncharacterized protein [Source: UniProtKB/TrEMBL; acc: F1RHC1]	Region ComparisonAlignment (protein)Alignment (cDNA)Gene Tree (image)	JH118589.1:35666-41354:1	84	64
Fugu (Takifugu rubripes)	1-to-many	n/a	ENSTRUG00000015833si:zfos-411a11.2 si:zfos-411a11.2 [Source:ZFIN;Acc:ZDB-GENE-131119-33]	Region ComparisonAlignment (protein)Alignment (cDNA)Gene Tree (image)	scaffold_19:1837958-1844620:1	47	48
Tetraodon (Tetraodon nigroviridis)	1-to-many	n/a	ENSTNIG00000019011si:zfos-411a11.2 si:zfos-411a11.2 [Source:ZFIN;Acc:ZDB-GENE-131119-33]	Region ComparisonAlignment (protein)Alignment (cDNA)Gene Tree (image)	16:6238631-6241940:1	47	47
Dolphin (Tursiops truncatus)	1-to-many	n/a	ENSTTRG00000002328-	Region ComparisonAlignment (protein)Alignment (cDNA)Gene Tree (image)	scaffold_106421:4114-8802:-1	80	54
Xenopus (Xenopus tropicalis)	Many-to-many	n/a	ENSXETG00000008798XB-GENE-5764740 hypothetical LOC548374 [Source:Xenbase;Acc:XB-GENE-5764740]	Region ComparisonAlignment (protein)Alignment (cDNA)Gene Tree (image)	GL173117.1:119043-132254:-1	56	56
Xenopus (Xenopus tropicalis)	Many-to-many	n/a	ENSXETG00000009665cyp2a13 cytochrome P450, family 2, subfamily A, polypeptide 13 [Source:Xenbase;Acc:XB-GENE-5892286]	Region ComparisonAlignment (protein)Alignment (cDNA)Gene Tree (image)	GL173117.1:40496-49328:1	53	54
Xenopus (Xenopus tropicalis)	Many-to-many	n/a	ENSXETG00000027564XB-GENE-5806705 Cyp2f2 protein [Source:Xenbase;Acc:XB-GENE-5806705]	Region ComparisonAlignment (protein)Alignment (cDNA)Gene Tree (image)	GL173117.1:87679-107099:-1	54	54
Xenopus (Xenopus tropicalis)	Many-to-many	n/a	ENSXETG00000027566cyp2a6 cytochrome P450, family 2, subfamily A, polypeptide 6 [Source:Xenbase;Acc:XB-GENE-1007450]	Region ComparisonAlignment (protein)Alignment (cDNA)Gene Tree (image)	GL173117.1:61176-74979:-1	54	54
Xenopus (Xenopus tropicalis)	Many-to-many	n/a	ENSXETG00000033545Novel Ensembl prediction uncharacterized protein LOC100170416 [Source:RefSeq peptide;Acc:NP_001123668]	Region ComparisonAlignment (protein)Alignment (cDNA)Gene Tree (image)	GL173117.1:137445-183866:-1	47	47
Platyfish (Xiphophorus maculatus)	Many-to-many	n/a	ENSXMAG00000005997Novel Ensembl prediction Uncharacterized protein [Source: UniProtKB/TrEMBL; acc: M3ZUZ9]	Region ComparisonAlignment (protein)Alignment (cDNA)Gene Tree (image)	JH557176.1:64905-74550:1	44	43
Platyfish (Xiphophorus maculatus)	Many-to-many	n/a	ENSXMAG00000006030Novel Ensembl prediction Uncharacterized protein [Source: UniProtKB/TrEMBL; acc: M3ZV01]	Region ComparisonAlignment (protein)Alignment (cDNA)Gene Tree (image)	JH557176.1:81675-86412:1	47	31

## Sheet: CYP2B6
Species	Type	dN/dS	Ensembl identifier & gene name	Compare	Location	Target %id	Query %id
Panda (Ailuropoda melanoleuca)	1-to-1	0.21046	ENSAMEG00000011824CYP2B6 cytochrome P450, family 2, subfamily B, polypeptide 6 [Source:HGNC Symbol;Acc:HGNC:2615]	Region ComparisonAlignment (protein)Alignment (cDNA)Gene Tree (image)	GL193060.1:232638-245647:1	78	79
Cave fish (Astyanax mexicanus)	1-to-many	n/a	ENSAMXG00000009778si:zfos-411a11.2 si:zfos-411a11.2 [Source:ZFIN;Acc:ZDB-GENE-131119-33]	Region ComparisonAlignment (protein)Alignment (cDNA)Gene Tree (image)	KB872172.1:54788-61836:-1	44	39
Cow (Bos taurus)	1-to-1	0.25769	ENSBTAG00000003871CYP2B6 cytochrome P450, family 2, subfamily B, polypeptide 6 [Source:HGNC Symbol;Acc:HGNC:2615]	Region ComparisonAlignment (protein)Alignment (cDNA)Gene Tree (image)	18:50564356-50581387:-1	76	69
Marmoset (Callithrix jacchus)	1-to-1	0.38832	ENSCJAG00000020082CYP2B6 cytochrome P450, family 2, subfamily B, polypeptide 6 [Source:HGNC Symbol;Acc:HGNC:2615]	Region ComparisonAlignment (protein)Alignment (cDNA)Gene Tree (image)	22:34327282-34340849:-1	82	81
Dog (Canis lupus familiaris)	1-to-1	0.25814	ENSCAFG00000005052CYP2B6 cytochrome P450 2B11 precursor [Source:RefSeq peptide;Acc:NP_001006653]	Region ComparisonAlignment (protein)Alignment (cDNA)Gene Tree (image)	1:112817437-112833488:1	73	78
Guinea Pig (Cavia porcellus)	1-to-many	0.24294	ENSCPOG00000011200Novel Ensembl prediction Uncharacterized protein [Source: UniProtKB/TrEMBL; acc: H0VIM8]	Region ComparisonAlignment (protein)Alignment (cDNA)Gene Tree (image)	scaffold_157:1407328-1419309:-1	74	65
Guinea Pig (Cavia porcellus)	1-to-many	0.23753	ENSCPOG00000014373Novel Ensembl prediction Cytochrome P450IIB [Source: UniProtKB/Swiss-Prot; acc: P34033]	Region ComparisonAlignment (protein)Alignment (cDNA)Gene Tree (image)	scaffold_157:1494227-1515804:-1	74	75
Guinea Pig (Cavia porcellus)	1-to-many	0.23977	ENSCPOG00000024851Novel Ensembl prediction Cytochrome P450IIB [Source: UniProtKB/Swiss-Prot; acc: P34033]	Region ComparisonAlignment (protein)Alignment (cDNA)Gene Tree (image)	scaffold_157:1304747-1329590:-1	75	66
Vervet-AGM (Chlorocebus sabaeus)	1-to-1	0.34018	ENSCSAG00000003610CYP2B6 cytochrome P450, family 2, subfamily B, polypeptide 6 [Source:HGNC Symbol;Acc:HGNC:2615]	Region ComparisonAlignment (protein)Alignment (cDNA)Gene Tree (image)	6:35393342-35418106:1	90	90
Zebrafish (Danio rerio)	Many-to-many	n/a	ENSDARG00000068493si:zfos-411a11.2 si:zfos-411a11.2 [Source:ZFIN;Acc:ZDB-GENE-131119-33]	Region ComparisonAlignment (protein)Alignment (cDNA)Gene Tree (image)	15:88262-92917:-1	44	44
Zebrafish (Danio rerio)	Many-to-many	n/a	ENSDARG00000101423cyp2y3 cytochrome P450, family 2, subfamily Y, polypeptide 3 [Source:ZFIN;Acc:ZDB-GENE-050522-490]	Region ComparisonAlignment (protein)Alignment (cDNA)Gene Tree (image)	15:98232-104338:-1	44	44
Armadillo (Dasypus novemcinctus)	1-to-1	0.20048	ENSDNOG00000031317CYP2B6 cytochrome P450, family 2, subfamily B, polypeptide 6 [Source:HGNC Symbol;Acc:HGNC:2615]	Region ComparisonAlignment (protein)Alignment (cDNA)Gene Tree (image)	JH579057.1:462769-476767:1	78	78
Lesser hedgehog tenrec (Echinops telfairi)	1-to-1	n/a	ENSETEG00000017789CYP2B6 cytochrome P450, family 2, subfamily B, polypeptide 6 [Source:HGNC Symbol;Acc:HGNC:2615]	Region ComparisonAlignment (protein)Alignment (cDNA)Gene Tree (image)	GeneScaffold_8302:2856-9934:1	62	41
Horse (Equus caballus)	1-to-many	0.32132	ENSECAG00000007929Novel Ensembl prediction Uncharacterized protein [Source: UniProtKB/TrEMBL; acc: F7E434]	Region ComparisonAlignment (protein)Alignment (cDNA)Gene Tree (image)	10:11597150-11642765:-1	68	60
Horse (Equus caballus)	1-to-many	0.29526	ENSECAG00000009466Novel Ensembl prediction Uncharacterized protein [Source: UniProtKB/TrEMBL; acc: F6R4L7]	Region ComparisonAlignment (protein)Alignment (cDNA)Gene Tree (image)	10:11674614-11687369:1	76	77
Hedgehog (Erinaceus europaeus)	1-to-1	n/a	ENSEEUG00000008085CYP2B6 cytochrome P450, family 2, subfamily B, polypeptide 6 [Source:HGNC Symbol;Acc:HGNC:2615]	Region ComparisonAlignment (protein)Alignment (cDNA)Gene Tree (image)	GeneScaffold_8398:12322-23732:1	57	44
Cod (Gadus morhua)	1-to-many	n/a	ENSGMOG00000018456si:zfos-411a11.2 si:zfos-411a11.2 [Source:ZFIN;Acc:ZDB-GENE-131119-33]	Region ComparisonAlignment (protein)Alignment (cDNA)Gene Tree (image)	GeneScaffold_816:170060-175881:-1	43	42
Stickleback (Gasterosteus aculeatus)	1-to-many	n/a	ENSGACG00000012840si:zfos-411a11.2 si:zfos-411a11.2 [Source:ZFIN;Acc:ZDB-GENE-131119-33]	Region ComparisonAlignment (protein)Alignment (cDNA)Gene Tree (image)	groupI:16588424-16592719:-1	42	42
Gorilla (Gorilla gorilla gorilla)	1-to-1	n/a	ENSGGOG00000028231CYP2B6 cytochrome P450, family 2, subfamily B, polypeptide 6 [Source:HGNC Symbol;Acc:HGNC:2615]	Region ComparisonAlignment (protein)Alignment (cDNA)Gene Tree (image)	19:38381479-38407714:1	97	98
Squirrel (Ictidomys tridecemlineatus)	1-to-many	0.24717	ENSSTOG00000027460Novel Ensembl prediction Uncharacterized protein [Source: UniProtKB/TrEMBL; acc: I3N114]	Region ComparisonAlignment (protein)Alignment (cDNA)Gene Tree (image)	JH393471.1:3458926-3465574:-1	70	63
Squirrel (Ictidomys tridecemlineatus)	1-to-many	0.19383	ENSSTOG00000028564Novel Ensembl prediction Uncharacterized protein [Source: UniProtKB/TrEMBL; acc: I3MU53]	Region ComparisonAlignment (protein)Alignment (cDNA)Gene Tree (image)	JH393471.1:3548324-3556574:-1	80	71
Coelacanth (Latimeria chalumnae)	Many-to-many	n/a	ENSLACG00000009428Novel Ensembl prediction Uncharacterized protein [Source: UniProtKB/TrEMBL; acc: H3AM34]	Region ComparisonAlignment (protein)Alignment (cDNA)Gene Tree (image)	JH127871.1:420140-476678:1	47	52
Coelacanth (Latimeria chalumnae)	Many-to-many	n/a	ENSLACG00000010209Novel Ensembl prediction Uncharacterized protein [Source: UniProtKB/TrEMBL; acc: H3APN0]	Region ComparisonAlignment (protein)Alignment (cDNA)Gene Tree (image)	JH127871.1:481625-526663:1	51	51
Coelacanth (Latimeria chalumnae)	Many-to-many	n/a	ENSLACG00000011327Novel Ensembl prediction Uncharacterized protein [Source: UniProtKB/TrEMBL; acc: H3AT94]	Region ComparisonAlignment (protein)Alignment (cDNA)Gene Tree (image)	JH127922.1:591204-639804:-1	49	38
Spotted gar (Lepisosteus oculatus)	1-to-many	n/a	ENSLOCG00000010655si:zfos-411a11.2 si:zfos-411a11.2 [Source:ZFIN;Acc:ZDB-GENE-131119-33]	Region ComparisonAlignment (protein)Alignment (cDNA)Gene Tree (image)	LG10:26871250-26885626:-1	43	44
Elephant (Loxodonta africana)	1-to-many	0.27001	ENSLAFG00000013189Novel Ensembl prediction Uncharacterized protein [Source: UniProtKB/TrEMBL; acc: G3TAV1]	Region ComparisonAlignment (protein)Alignment (cDNA)Gene Tree (image)	scaffold_99:4682133-4720240:1	74	74
Elephant (Loxodonta africana)	1-to-many	n/a	ENSLAFG00000026862Novel Ensembl prediction Uncharacterized protein [Source: UniProtKB/TrEMBL; acc: G3TZM7]	Region ComparisonAlignment (protein)Alignment (cDNA)Gene Tree (image)	scaffold_99:4234100-4247704:1	62	55
Elephant (Loxodonta africana)	1-to-many	0.24251	ENSLAFG00000027100Novel Ensembl prediction Uncharacterized protein [Source: UniProtKB/TrEMBL; acc: G3U9T0]	Region ComparisonAlignment (protein)Alignment (cDNA)Gene Tree (image)	scaffold_99:4594302-4608191:-1	77	67
Macaque (Macaca mulatta)	1-to-1	0.45215	ENSMMUG00000018363CYP2B6 cytochrome P450 2B6 [Source:RefSeq peptide;Acc:NP_001035302]	Region ComparisonAlignment (protein)Alignment (cDNA)Gene Tree (image)	19:47417427-47427605:1	86	58
Wallaby (Macropus eugenii)	1-to-1	n/a	ENSMEUG00000011569CYP2B6 cytochrome P450, family 2, subfamily B, polypeptide 6 [Source:HGNC Symbol;Acc:HGNC:2615]	Region ComparisonAlignment (protein)Alignment (cDNA)Gene Tree (image)	Scaffold63424:3704-14580:1	69	69
Opossum (Monodelphis domestica)	1-to-many	0.14315	ENSMODG00000008379Novel Ensembl prediction Uncharacterized protein [Source: UniProtKB/TrEMBL; acc: F7CDT3]	Region ComparisonAlignment (protein)Alignment (cDNA)Gene Tree (image)	4:385146562-385172106:-1	61	61
Opossum (Monodelphis domestica)	1-to-many	0.10546	ENSMODG00000008394Novel Ensembl prediction Uncharacterized protein [Source: UniProtKB/TrEMBL; acc: F7BVA3]	Region ComparisonAlignment (protein)Alignment (cDNA)Gene Tree (image)	4:385179944-385194228:-1	70	61
Mouse (Mus musculus)	1-to-many	0.15993	ENSMUSG00000030483Cyp2b10 cytochrome P450, family 2, subfamily b, polypeptide 10 [Source:MGI Symbol;Acc:MGI:88598]	Region ComparisonAlignment (protein)Alignment (cDNA)Gene Tree (image)	7:25897620-25926624:1	78	78
Mouse (Mus musculus)	1-to-many	0.20781	ENSMUSG00000040583Cyp2b13 cytochrome P450, family 2, subfamily b, polypeptide 13 [Source:MGI Symbol;Acc:MGI:88599]	Region ComparisonAlignment (protein)Alignment (cDNA)Gene Tree (image)	7:26061495-26096196:1	71	71
Mouse (Mus musculus)	1-to-many	0.22036	ENSMUSG00000040650Cyp2b23 cytochrome P450, family 2, subfamily b, polypeptide 23 [Source:MGI Symbol;Acc:MGI:3646735]	Region ComparisonAlignment (protein)Alignment (cDNA)Gene Tree (image)	7:26665227-26686437:-1	75	75
Mouse (Mus musculus)	1-to-many	0.21061	ENSMUSG00000040660Cyp2b9 cytochrome P450, family 2, subfamily b, polypeptide 9 [Source:MGI Symbol;Acc:MGI:88600]	Region ComparisonAlignment (protein)Alignment (cDNA)Gene Tree (image)	7:26173411-26210661:1	72	72
Mouse (Mus musculus)	1-to-many	0.18531	ENSMUSG00000066704Cyp2b19 cytochrome P450, family 2, subfamily b, polypeptide 19 [Source:MGI Symbol;Acc:MGI:107303]	Region ComparisonAlignment (protein)Alignment (cDNA)Gene Tree (image)	7:26757163-26772630:1	75	75
Ferret (Mustela putorius furo)	1-to-1	0.2041	ENSMPUG00000017657CYP2B6 cytochrome P450, family 2, subfamily B, polypeptide 6 [Source:HGNC Symbol;Acc:HGNC:2615]	Region ComparisonAlignment (protein)Alignment (cDNA)Gene Tree (image)	GL897126.1:227803-241984:1	74	79
Microbat (Myotis lucifugus)	1-to-1	0.28341	ENSMLUG00000028590CYP2B6 cytochrome P450, family 2, subfamily B, polypeptide 6 [Source:HGNC Symbol;Acc:HGNC:2615]	Region ComparisonAlignment (protein)Alignment (cDNA)Gene Tree (image)	GL430188:418919-431444:-1	75	75
Tilapia (Oreochromis niloticus)	Many-to-many	n/a	ENSONIG00000003847Novel Ensembl prediction Uncharacterized protein [Source: UniProtKB/TrEMBL; acc: I3J7K7]	Region ComparisonAlignment (protein)Alignment (cDNA)Gene Tree (image)	GL831494.1:20900-31345:-1	41	41
Tilapia (Oreochromis niloticus)	Many-to-many	n/a	ENSONIG00000003852Novel Ensembl prediction Uncharacterized protein [Source: UniProtKB/TrEMBL; acc: I3J7L2]	Region ComparisonAlignment (protein)Alignment (cDNA)Gene Tree (image)	GL831494.1:50299-58480:-1	43	43
Tilapia (Oreochromis niloticus)	Many-to-many	n/a	ENSONIG00000005899Novel Ensembl prediction Uncharacterized protein [Source: UniProtKB/TrEMBL; acc: I3JEY4]	Region ComparisonAlignment (protein)Alignment (cDNA)Gene Tree (image)	GL831556.1:288707-292501:-1	43	44
Rabbit (Oryctolagus cuniculus)	1-to-many	0.12855	ENSOCUG00000004655CYP2B4 Oryctolagus cuniculus cytochrome P450, family 2, subfamily b, polypeptide 4 (CYP2B4), mRNA. [Source:RefSeq mRNA;Acc:NM_001170859]	Region ComparisonAlignment (protein)Alignment (cDNA)Gene Tree (image)	GL018789:847488-859286:1	77	78
Rabbit (Oryctolagus cuniculus)	1-to-many	n/a	ENSOCUG00000022951Novel Ensembl prediction Cytochrome P450 2B5 [Source: UniProtKB/TrEMBL; acc: G1U8K9]	Region ComparisonAlignment (protein)Alignment (cDNA)Gene Tree (image)	GL018789:769739-832773:-1	76	77
Rabbit (Oryctolagus cuniculus)	1-to-many	n/a	ENSOCUG00000026680Novel Ensembl prediction Uncharacterized protein [Source: UniProtKB/TrEMBL; acc: G1U925]	Region ComparisonAlignment (protein)Alignment (cDNA)Gene Tree (image)	GL018789:770309-780876:-1	67	67
Medaka (Oryzias latipes)	1-to-many	n/a	ENSORLG00000001225si:zfos-411a11.2 si:zfos-411a11.2 [Source:ZFIN;Acc:ZDB-GENE-131119-33]	Region ComparisonAlignment (protein)Alignment (cDNA)Gene Tree (image)	13:2362138-2368439:1	40	42
Bushbaby (Otolemur garnettii)	1-to-1	0.23639	ENSOGAG00000031280CYP2B6 cytochrome P450, family 2, subfamily B, polypeptide 6 [Source:HGNC Symbol;Acc:HGNC:2615]	Region ComparisonAlignment (protein)Alignment (cDNA)Gene Tree (image)	GL873752.1:370014-388753:1	81	81
Sheep (Ovis aries)	1-to-1	0.29074	ENSOARG00000007274CYP2B6 cytochrome P450, family 2, subfamily B, polypeptide 6 [Source:HGNC Symbol;Acc:HGNC:2615]	Region ComparisonAlignment (protein)Alignment (cDNA)Gene Tree (image)	14:49532621-49559242:-1	72	66
Chimpanzee (Pan troglodytes)	1-to-1	0.51365	ENSPTRG00000033855CYP2B6 cytochrome P450, family 2, subfamily B, polypeptide 6 [Source:HGNC Symbol;Acc:HGNC:2615]	Region ComparisonAlignment (protein)Alignment (cDNA)Gene Tree (image)	19:46103780-46130432:1	93	81
Olive baboon (Papio anubis)	1-to-1	0.38927	ENSPANG00000002668CYP2B6 cytochrome P450, family 2, subfamily B, polypeptide 6 [Source:HGNC Symbol;Acc:HGNC:2615]	Region ComparisonAlignment (protein)Alignment (cDNA)Gene Tree (image)	19:35253996-35377966:1	91	91
Chinese softshell turtle (Pelodiscus sinensis)	1-to-1	n/a	ENSPSIG00000016633CYP2B6 cytochrome P450, family 2, subfamily B, polypeptide 6 [Source:HGNC Symbol;Acc:HGNC:2615]	Region ComparisonAlignment (protein)Alignment (cDNA)Gene Tree (image)	JH212708.1:21051-42553:-1	49	49
Lamprey (Petromyzon marinus)	1-to-many	n/a	ENSPMAG00000001674cyp2k31 cytochrome P450, family 2, subfamily k, polypeptide 31 [Source:ZFIN;Acc:ZDB-GENE-091113-2]	Region ComparisonAlignment (protein)Alignment (cDNA)Gene Tree (image)	GL477372:10316-22460:-1	39	40
Amazon molly (Poecilia formosa)	Many-to-many	n/a	ENSPFOG00000015659-	Region ComparisonAlignment (protein)Alignment (cDNA)Gene Tree (image)	KI519658.1:1292668-1304823:1	36	43
Amazon molly (Poecilia formosa)	Many-to-many	n/a	ENSPFOG00000024283-	Region ComparisonAlignment (protein)Alignment (cDNA)Gene Tree (image)	KI519658.1:1274024-1284808:1	43	43
Orangutan (Pongo abelii)	1-to-1	0.19875	ENSPPYG00000010006CYP2B6 cytochrome P450, family 2, subfamily B, polypeptide 6 [Source:HGNC Symbol;Acc:HGNC:2615]	Region ComparisonAlignment (protein)Alignment (cDNA)Gene Tree (image)	19:42117372-42144234:1	97	97
Hyrax (Procavia capensis)	1-to-1	n/a	ENSPCAG00000007659CYP2B6 cytochrome P450, family 2, subfamily B, polypeptide 6 [Source:HGNC Symbol;Acc:HGNC:2615]	Region ComparisonAlignment (protein)Alignment (cDNA)Gene Tree (image)	GeneScaffold_7172:1961-18357:1	79	70
Megabat (Pteropus vampyrus)	1-to-many	n/a	ENSPVAG00000024166-	Region ComparisonAlignment (protein)Alignment (cDNA)Gene Tree (image)	scaffold_13891:15010-23199:1	72	55
Megabat (Pteropus vampyrus)	1-to-many	n/a	ENSPVAG00000024178-	Region ComparisonAlignment (protein)Alignment (cDNA)Gene Tree (image)	scaffold_8805:10737-19039:1	72	55
Rat (Rattus norvegicus)	1-to-many	0.19084	ENSRNOG00000020775Cyp2b2 cytochrome P450, family 2, subfamily b, polypeptide 2 [Source:RGD Symbol;Acc:2467]	Region ComparisonAlignment (protein)Alignment (cDNA)Gene Tree (image)	1:83103925-83119193:1	73	75
Rat (Rattus norvegicus)	1-to-many	0.19747	ENSRNOG00000020801LOC100911763 cytochrome P450 2B15-like [Source:RGD Symbol;Acc:6490909]	Region ComparisonAlignment (protein)Alignment (cDNA)Gene Tree (image)	1:251325923-251338358:-1	72	73
Rat (Rattus norvegicus)	1-to-many	0.21319	ENSRNOG00000031529Cyp2b12 cytochrome P450, family 2, subfamily b, polypeptide 12 [Source:RGD Symbol;Acc:620088]	Region ComparisonAlignment (protein)Alignment (cDNA)Gene Tree (image)	1:83511167-83584589:1	72	72
Rat (Rattus norvegicus)	1-to-many	0.20811	ENSRNOG00000032004Cyp2b21 cytochrome P450, family 2, subfamily b, polypeptide 21 [Source:RGD Symbol;Acc:735174]	Region ComparisonAlignment (protein)Alignment (cDNA)Gene Tree (image)	1:83389788-83418777:-1	72	73
Rat (Rattus norvegicus)	1-to-many	0.25631	ENSRNOG00000033164Cyp2b3 cytochrome P450, family 2, subfamily b, polypeptide 3 [Source:RGD Symbol;Acc:628627]	Region ComparisonAlignment (protein)Alignment (cDNA)Gene Tree (image)	1:83163079-83236615:1	67	67
Rat (Rattus norvegicus)	1-to-many	0.17915	ENSRNOG00000033680Cyp2b1 cytochrome P450, family 2, subfamily b, polypeptide 1 [Source:RGD Symbol;Acc:2466]	Region ComparisonAlignment (protein)Alignment (cDNA)Gene Tree (image)	7:99142450-99181783:1	74	76
Rat (Rattus norvegicus)	1-to-many	0.22919	ENSRNOG00000043320LOC100364352 cytochrome P450, family 2, subfamily b, polypeptide 9-like [Source:RGD Symbol;Acc:2321207]	Region ComparisonAlignment (protein)Alignment (cDNA)Gene Tree (image)	1:83289743-83315317:1	71	71
Rat (Rattus norvegicus)	1-to-many	0.19694	ENSRNOG00000050823LOC100360055 cytochrome P450 2B15-like [Source:RGD Symbol;Acc:2322890]	Region ComparisonAlignment (protein)Alignment (cDNA)Gene Tree (image)	1:251352961-251365385:-1	73	73
Rat (Rattus norvegicus)	1-to-many	0.21483	ENSRNOG00000060459AC142154.2 No description	Region ComparisonAlignment (protein)Alignment (cDNA)Gene Tree (image)	1:83573032-83579836:1	73	56
Tasmanian devil (Sarcophilus harrisii)	1-to-1	0.11314	ENSSHAG00000002344CYP2B6 cytochrome P450, family 2, subfamily B, polypeptide 6 [Source:HGNC Symbol;Acc:HGNC:2615]	Region ComparisonAlignment (protein)Alignment (cDNA)Gene Tree (image)	GL849759.1:29094-43637:-1	70	71
Shrew (Sorex araneus)	1-to-1	n/a	ENSSARG00000008604CYP2B6 cytochrome P450, family 2, subfamily B, polypeptide 6 [Source:HGNC Symbol;Acc:HGNC:2615]	Region ComparisonAlignment (protein)Alignment (cDNA)Gene Tree (image)	GeneScaffold_6808:2180-14421:1	53	54
Pig (Sus scrofa)	1-to-1	0.22587	ENSSSCG00000003006CYP2B22 Sus scrofa cytochrome P450 2B22 (CYP2B22), mRNA. [Source:RefSeq mRNA;Acc:NM_214413]	Region ComparisonAlignment (protein)Alignment (cDNA)Gene Tree (image)	6:44929854-44978800:1	75	51
Fugu (Takifugu rubripes)	1-to-many	n/a	ENSTRUG00000015833si:zfos-411a11.2 si:zfos-411a11.2 [Source:ZFIN;Acc:ZDB-GENE-131119-33]	Region ComparisonAlignment (protein)Alignment (cDNA)Gene Tree (image)	scaffold_19:1837958-1844620:1	43	44
Tetraodon (Tetraodon nigroviridis)	1-to-many	n/a	ENSTNIG00000019011si:zfos-411a11.2 si:zfos-411a11.2 [Source:ZFIN;Acc:ZDB-GENE-131119-33]	Region ComparisonAlignment (protein)Alignment (cDNA)Gene Tree (image)	16:6238631-6241940:1	41	41
Tree Shrew (Tupaia belangeri)	1-to-1	n/a	ENSTBEG00000009930CYP2B6 cytochrome P450, family 2, subfamily B, polypeptide 6 [Source:HGNC Symbol;Acc:HGNC:2615]	Region ComparisonAlignment (protein)Alignment (cDNA)Gene Tree (image)	GeneScaffold_5479:51515-62274:1	71	47
Xenopus (Xenopus tropicalis)	Many-to-many	n/a	ENSXETG00000008798XB-GENE-5764740 hypothetical LOC548374 [Source:Xenbase;Acc:XB-GENE-5764740]	Region ComparisonAlignment (protein)Alignment (cDNA)Gene Tree (image)	GL173117.1:119043-132254:-1	50	51
Xenopus (Xenopus tropicalis)	Many-to-many	n/a	ENSXETG00000009665cyp2a13 cytochrome P450, family 2, subfamily A, polypeptide 13 [Source:Xenbase;Acc:XB-GENE-5892286]	Region ComparisonAlignment (protein)Alignment (cDNA)Gene Tree (image)	GL173117.1:40496-49328:1	48	48
Xenopus (Xenopus tropicalis)	Many-to-many	n/a	ENSXETG00000027564XB-GENE-5806705 Cyp2f2 protein [Source:Xenbase;Acc:XB-GENE-5806705]	Region ComparisonAlignment (protein)Alignment (cDNA)Gene Tree (image)	GL173117.1:87679-107099:-1	48	49
Xenopus (Xenopus tropicalis)	Many-to-many	n/a	ENSXETG00000027566cyp2a6 cytochrome P450, family 2, subfamily A, polypeptide 6 [Source:Xenbase;Acc:XB-GENE-1007450]	Region ComparisonAlignment (protein)Alignment (cDNA)Gene Tree (image)	GL173117.1:61176-74979:-1	47	47
Xenopus (Xenopus tropicalis)	Many-to-many	n/a	ENSXETG00000033545Novel Ensembl prediction uncharacterized protein LOC100170416 [Source:RefSeq peptide;Acc:NP_001123668]	Region ComparisonAlignment (protein)Alignment (cDNA)Gene Tree (image)	GL173117.1:137445-183866:-1	45	45
Platyfish (Xiphophorus maculatus)	Many-to-many	n/a	ENSXMAG00000005997Novel Ensembl prediction Uncharacterized protein [Source: UniProtKB/TrEMBL; acc: M3ZUZ9]	Region ComparisonAlignment (protein)Alignment (cDNA)Gene Tree (image)	JH557176.1:64905-74550:1	41	41
Platyfish (Xiphophorus maculatus)	Many-to-many	n/a	ENSXMAG00000006030Novel Ensembl prediction Uncharacterized protein [Source: UniProtKB/TrEMBL; acc: M3ZV01]	Region ComparisonAlignment (protein)Alignment (cDNA)Gene Tree (image)	JH557176.1:81675-86412:1	42	28

## Sheet: CYP2C8
Species	Type	dN/dS	Ensembl identifier & gene name	Compare	Location	Target %id	Query %id
Panda (Ailuropoda melanoleuca)	1-to-many	0.4275	ENSAMEG00000006243Novel Ensembl prediction Uncharacterized protein [Source: UniProtKB/TrEMBL; acc: G1LI74]	Region ComparisonAlignment (protein)Alignment (cDNA)Gene Tree (image)	GL195510.1:10718-37229:-1	69	69
Duck (Anas platyrhynchos)	1-to-many	n/a	ENSAPLG00000003077Novel Ensembl prediction Cytochrome P450 2H1; Uncharacterized protein [Source: UniProtKB/TrEMBL; acc: R0JJ64]	Region ComparisonAlignment (protein)Alignment (cDNA)Gene Tree (image)	KB743728.1:1028382-1037143:-1	56	57
Anole lizard (Anolis carolinensis)	Many-to-many	n/a	ENSACAG00000003630Novel Ensembl prediction Uncharacterized protein [Source: UniProtKB/TrEMBL; acc: L7MZL2]	Region ComparisonAlignment (protein)Alignment (cDNA)Gene Tree (image)	GL343274.1:1268879-1309429:1	59	59
Anole lizard (Anolis carolinensis)	Many-to-many	n/a	ENSACAG00000010182Novel Ensembl prediction Uncharacterized protein [Source: UniProtKB/TrEMBL; acc: G1KK45]	Region ComparisonAlignment (protein)Alignment (cDNA)Gene Tree (image)	1:16287664-16303364:1	59	60
Anole lizard (Anolis carolinensis)	Many-to-many	n/a	ENSACAG00000014531Novel Ensembl prediction Uncharacterized protein [Source: UniProtKB/TrEMBL; acc: L7N018]	Region ComparisonAlignment (protein)Alignment (cDNA)Gene Tree (image)	GL343274.1:928980-939848:-1	53	50
Anole lizard (Anolis carolinensis)	Many-to-many	n/a	ENSACAG00000014592Novel Ensembl prediction Uncharacterized protein [Source: UniProtKB/TrEMBL; acc: H9GM35]	Region ComparisonAlignment (protein)Alignment (cDNA)Gene Tree (image)	GL343274.1:903177-922173:-1	57	57
Anole lizard (Anolis carolinensis)	Many-to-many	n/a	ENSACAG00000022573Novel Ensembl prediction Uncharacterized protein [Source: UniProtKB/TrEMBL; acc: L7MZT3]	Region ComparisonAlignment (protein)Alignment (cDNA)Gene Tree (image)	GL343274.1:1073491-1205310:1	57	58
Anole lizard (Anolis carolinensis)	Many-to-many	n/a	ENSACAG00000023926Novel Ensembl prediction Uncharacterized protein [Source: UniProtKB/TrEMBL; acc: H9GTD1]	Region ComparisonAlignment (protein)Alignment (cDNA)Gene Tree (image)	GL343274.1:1228542-1242539:-1	57	58
Anole lizard (Anolis carolinensis)	Many-to-many	n/a	ENSACAG00000027231Novel Ensembl prediction Uncharacterized protein [Source: UniProtKB/TrEMBL; acc: H9GL55]	Region ComparisonAlignment (protein)Alignment (cDNA)Gene Tree (image)	GL343274.1:1254952-1263069:-1	56	57
Anole lizard (Anolis carolinensis)	Many-to-many	n/a	ENSACAG00000029195Novel Ensembl prediction Uncharacterized protein [Source: UniProtKB/TrEMBL; acc: R4G9K8]	Region ComparisonAlignment (protein)Alignment (cDNA)Gene Tree (image)	GL343274.1:926154-1115378:-1	54	54
Cave fish (Astyanax mexicanus)	1-to-many	n/a	ENSAMXG00000009778si:zfos-411a11.2 si:zfos-411a11.2 [Source:ZFIN;Acc:ZDB-GENE-131119-33]	Region ComparisonAlignment (protein)Alignment (cDNA)Gene Tree (image)	KB872172.1:54788-61836:-1	50	44
Cow (Bos taurus)	Many-to-many	0.36883	ENSBTAG00000020375Novel Ensembl prediction Uncharacterized protein [Source: UniProtKB/TrEMBL; acc: F1MEU8]	Region ComparisonAlignment (protein)Alignment (cDNA)Gene Tree (image)	26:16130565-16159314:1	75	76
Cow (Bos taurus)	Many-to-many	0.38785	ENSBTAG00000023955Novel Ensembl prediction Uncharacterized protein [Source: UniProtKB/TrEMBL; acc: F1N6N4]	Region ComparisonAlignment (protein)Alignment (cDNA)Gene Tree (image)	26:16231617-16288568:1	75	75
Cow (Bos taurus)	Many-to-many	0.32844	ENSBTAG00000037559CYP2C18 Bos taurus cytochrome P450, family 2, subfamily C, polypeptide 18 (CYP2C18), mRNA. [Source:RefSeq mRNA;Acc:NM_001076051]	Region ComparisonAlignment (protein)Alignment (cDNA)Gene Tree (image)	26:15931985-15973325:1	77	77
Cow (Bos taurus)	Many-to-many	0.30506	ENSBTAG00000037795CYP2C87 Bos taurus cytochrome P450, family 2, subfamily C, polypeptide 87 (CYP2C87), mRNA. [Source:RefSeq mRNA;Acc:NM_001076427]	Region ComparisonAlignment (protein)Alignment (cDNA)Gene Tree (image)	26:16030292-16065395:1	75	75
Marmoset (Callithrix jacchus)	1-to-many	0.7152	ENSCJAG00000015911Novel Ensembl prediction Uncharacterized protein [Source: UniProtKB/TrEMBL; acc: F7IK70]	Region ComparisonAlignment (protein)Alignment (cDNA)Gene Tree (image)	12:81829507-81842283:-1	85	47
Marmoset (Callithrix jacchus)	1-to-many	0.57449	ENSCJAG00000015920CYP Callithrix jacchus cytochrome P450 2C8 (CYP2C8), mRNA. [Source:RefSeq mRNA;Acc:NM_001204437]	Region ComparisonAlignment (protein)Alignment (cDNA)Gene Tree (image)	12:81816443-81936516:-1	87	88
Dog (Canis lupus familiaris)	1-to-many	0.27524	ENSCAFG00000008099Novel Ensembl prediction cytochrome P450 2C21 [Source:RefSeq peptide;Acc:NP_001183973]	Region ComparisonAlignment (protein)Alignment (cDNA)Gene Tree (image)	28:8727010-8750427:-1	66	66
Guinea Pig (Cavia porcellus)	1-to-many	0.28099	ENSCPOG00000009684Novel Ensembl prediction Uncharacterized protein [Source: UniProtKB/TrEMBL; acc: H0VF60]	Region ComparisonAlignment (protein)Alignment (cDNA)Gene Tree (image)	scaffold_1:28802712-28845310:1	75	74
Vervet-AGM (Chlorocebus sabaeus)	1-to-1	0.49339	ENSCSAG00000006171CYP2C8 cytochrome P450, family 2, subfamily C, polypeptide 8 [Source:HGNC Symbol;Acc:HGNC:2622]	Region ComparisonAlignment (protein)Alignment (cDNA)Gene Tree (image)	9:88154134-88183458:-1	92	92
Sloth (Choloepus hoffmanni)	Many-to-many	n/a	ENSCHOG00000000502-	Region ComparisonAlignment (protein)Alignment (cDNA)Gene Tree (image)	GeneScaffold_3811:1315-14300:1	62	62
Sloth (Choloepus hoffmanni)	Many-to-many	n/a	ENSCHOG00000001972-	Region ComparisonAlignment (protein)Alignment (cDNA)Gene Tree (image)	GeneScaffold_1785:3138-16947:1	72	63
Zebrafish (Danio rerio)	Many-to-many	n/a	ENSDARG00000068493si:zfos-411a11.2 si:zfos-411a11.2 [Source:ZFIN;Acc:ZDB-GENE-131119-33]	Region ComparisonAlignment (protein)Alignment (cDNA)Gene Tree (image)	15:88262-92917:-1	46	47
Zebrafish (Danio rerio)	Many-to-many	n/a	ENSDARG00000101423cyp2y3 cytochrome P450, family 2, subfamily Y, polypeptide 3 [Source:ZFIN;Acc:ZDB-GENE-050522-490]	Region ComparisonAlignment (protein)Alignment (cDNA)Gene Tree (image)	15:98232-104338:-1	48	48
Armadillo (Dasypus novemcinctus)	Many-to-many	0.35516	ENSDNOG00000013382-	Region ComparisonAlignment (protein)Alignment (cDNA)Gene Tree (image)	JH577257.1:1282535-1311830:1	71	71
Armadillo (Dasypus novemcinctus)	Many-to-many	0.5153	ENSDNOG00000034248-	Region ComparisonAlignment (protein)Alignment (cDNA)Gene Tree (image)	JH577257.1:1399718-1405915:1	69	40
Armadillo (Dasypus novemcinctus)	Many-to-many	0.37461	ENSDNOG00000037794-	Region ComparisonAlignment (protein)Alignment (cDNA)Gene Tree (image)	JH567252.1:65437-80448:-1	69	73
Kangaroo rat (Dipodomys ordii)	Many-to-many	n/a	ENSDORG00000001603-	Region ComparisonAlignment (protein)Alignment (cDNA)Gene Tree (image)	GeneScaffold_5599:13248-48263:1	70	71
Kangaroo rat (Dipodomys ordii)	Many-to-many	n/a	ENSDORG00000002334-	Region ComparisonAlignment (protein)Alignment (cDNA)Gene Tree (image)	GeneScaffold_6839:13594-28407:1	67	67
Kangaroo rat (Dipodomys ordii)	Many-to-many	n/a	ENSDORG00000004271-	Region ComparisonAlignment (protein)Alignment (cDNA)Gene Tree (image)	scaffold_26120:5149-19793:-1	72	49
Kangaroo rat (Dipodomys ordii)	Many-to-many	n/a	ENSDORG00000007701-	Region ComparisonAlignment (protein)Alignment (cDNA)Gene Tree (image)	scaffold_14735:860-15283:-1	73	73
Kangaroo rat (Dipodomys ordii)	Many-to-many	n/a	ENSDORG00000007763-	Region ComparisonAlignment (protein)Alignment (cDNA)Gene Tree (image)	scaffold_3821:23871-42052:-1	72	73
Kangaroo rat (Dipodomys ordii)	Many-to-many	n/a	ENSDORG00000014820-	Region ComparisonAlignment (protein)Alignment (cDNA)Gene Tree (image)	GeneScaffold_1574:18164-44053:-1	73	73
Kangaroo rat (Dipodomys ordii)	Many-to-many	n/a	ENSDORG00000014826-	Region ComparisonAlignment (protein)Alignment (cDNA)Gene Tree (image)	GeneScaffold_1574:100674-118450:1	71	72
Lesser hedgehog tenrec (Echinops telfairi)	1-to-many	n/a	ENSETEG00000006120-	Region ComparisonAlignment (protein)Alignment (cDNA)Gene Tree (image)	GeneScaffold_1974:2908-14025:1	59	52
Horse (Equus caballus)	Many-to-many	0.28773	ENSECAG00000000871Novel Ensembl prediction Equus caballus cytochrome P450 2C92 (CYP2C92), mRNA. [Source:RefSeq mRNA;Acc:NM_001101652]	Region ComparisonAlignment (protein)Alignment (cDNA)Gene Tree (image)	1:33990550-34032723:1	79	79
Horse (Equus caballus)	Many-to-many	0.36107	ENSECAG00000005361Novel Ensembl prediction Uncharacterized protein [Source: UniProtKB/TrEMBL; acc: F7CIC0]	Region ComparisonAlignment (protein)Alignment (cDNA)Gene Tree (image)	1:34143324-34174512:1	77	67
Horse (Equus caballus)	Many-to-many	0.39211	ENSECAG00000005643Novel Ensembl prediction Uncharacterized protein [Source: UniProtKB/TrEMBL; acc: F7CQZ6]	Region ComparisonAlignment (protein)Alignment (cDNA)Gene Tree (image)	1:34382342-34409497:1	76	76
Horse (Equus caballus)	Many-to-many	0.33866	ENSECAG00000008208Novel Ensembl prediction Uncharacterized protein [Source: UniProtKB/TrEMBL; acc: F6Y342]	Region ComparisonAlignment (protein)Alignment (cDNA)Gene Tree (image)	1:34426035-34453586:1	77	77
Horse (Equus caballus)	Many-to-many	0.40421	ENSECAG00000011584Novel Ensembl prediction Uncharacterized protein [Source: UniProtKB/TrEMBL; acc: F7AQT9]	Region ComparisonAlignment (protein)Alignment (cDNA)Gene Tree (image)	1:34617159-34648231:-1	75	76
Hedgehog (Erinaceus europaeus)	1-to-many	n/a	ENSEEUG00000014883-	Region ComparisonAlignment (protein)Alignment (cDNA)Gene Tree (image)	GeneScaffold_4213:3870-31419:1	69	45
Cat (Felis catus)	1-to-many	0.47535	ENSFCAG00000028217Novel Ensembl prediction Uncharacterized protein {ECO:0000313|Ensembl:ENSFCAP00000022775} [Source: UniProtKB/TrEMBL; acc: M3X823]	Region ComparisonAlignment (protein)Alignment (cDNA)Gene Tree (image)	D2:56712214-56744603:1	70	70
Flycatcher (Ficedula albicollis)	Many-to-many	n/a	ENSFALG00000007169Novel Ensembl prediction Uncharacterized protein [Source: UniProtKB/TrEMBL; acc: U3JXI4]	Region ComparisonAlignment (protein)Alignment (cDNA)Gene Tree (image)	JH603177.1:8663146-8671300:1	56	57
Flycatcher (Ficedula albicollis)	Many-to-many	n/a	ENSFALG00000007383Novel Ensembl prediction Uncharacterized protein [Source: UniProtKB/TrEMBL; acc: U3JY53]	Region ComparisonAlignment (protein)Alignment (cDNA)Gene Tree (image)	JH603177.1:9811869-9823878:-1	55	55
Cod (Gadus morhua)	1-to-many	n/a	ENSGMOG00000018456si:zfos-411a11.2 si:zfos-411a11.2 [Source:ZFIN;Acc:ZDB-GENE-131119-33]	Region ComparisonAlignment (protein)Alignment (cDNA)Gene Tree (image)	GeneScaffold_816:170060-175881:-1	44	43
Chicken (Gallus gallus)	Many-to-many	n/a	ENSGALG00000005469Novel Ensembl prediction cytochrome P-450 2C45 [Source:RefSeq peptide;Acc:NP_001001752]	Region ComparisonAlignment (protein)Alignment (cDNA)Gene Tree (image)	6:16127455-16132383:1	50	41
Chicken (Gallus gallus)	Many-to-many	n/a	ENSGALG00000005795CYP2H1 cytochrome P450 2H1 precursor [Source:RefSeq peptide;Acc:NP_001001616]	Region ComparisonAlignment (protein)Alignment (cDNA)Gene Tree (image)	6:17129992-17137315:-1	56	56
Chicken (Gallus gallus)	Many-to-many	n/a	ENSGALG00000023925Novel Ensembl prediction Uncharacterized protein [Source: UniProtKB/TrEMBL; acc: F1P5U6]	Region ComparisonAlignment (protein)Alignment (cDNA)Gene Tree (image)	6:16117861-16121379:1	54	36
Chicken (Gallus gallus)	Many-to-many	n/a	ENSGALG00000026793Novel Ensembl prediction Uncharacterized protein [Source: UniProtKB/TrEMBL; acc: E1C5A9]	Region ComparisonAlignment (protein)Alignment (cDNA)Gene Tree (image)	6:16736688-16742669:-1	53	42
Stickleback (Gasterosteus aculeatus)	1-to-many	n/a	ENSGACG00000012840si:zfos-411a11.2 si:zfos-411a11.2 [Source:ZFIN;Acc:ZDB-GENE-131119-33]	Region ComparisonAlignment (protein)Alignment (cDNA)Gene Tree (image)	groupI:16588424-16592719:-1	47	47
Gorilla (Gorilla gorilla gorilla)	1-to-1	n/a	ENSGGOG00000000522CYP2C8 cytochrome P450, family 2, subfamily C, polypeptide 8 [Source:HGNC Symbol;Acc:HGNC:2622]	Region ComparisonAlignment (protein)Alignment (cDNA)Gene Tree (image)	10:108300539-108375735:-1	97	98
Squirrel (Ictidomys tridecemlineatus)	Many-to-many	0.37428	ENSSTOG00000021410Novel Ensembl prediction Uncharacterized protein [Source: UniProtKB/TrEMBL; acc: I3NHE5]	Region ComparisonAlignment (protein)Alignment (cDNA)Gene Tree (image)	JH393411.1:63873-95404:-1	72	72
Squirrel (Ictidomys tridecemlineatus)	Many-to-many	0.45522	ENSSTOG00000021827Novel Ensembl prediction Uncharacterized protein [Source: UniProtKB/TrEMBL; acc: I3MSA4]	Region ComparisonAlignment (protein)Alignment (cDNA)Gene Tree (image)	JH393411.1:254377-288036:1	67	68
Squirrel (Ictidomys tridecemlineatus)	Many-to-many	0.31385	ENSSTOG00000022556Novel Ensembl prediction Uncharacterized protein [Source: UniProtKB/TrEMBL; acc: I3N414]	Region ComparisonAlignment (protein)Alignment (cDNA)Gene Tree (image)	JH393446.1:4190543-4223211:1	74	74
Squirrel (Ictidomys tridecemlineatus)	Many-to-many	0.30445	ENSSTOG00000022968Novel Ensembl prediction Uncharacterized protein [Source: UniProtKB/TrEMBL; acc: I3NAC4]	Region ComparisonAlignment (protein)Alignment (cDNA)Gene Tree (image)	JH393411.1:398094-428136:-1	73	73
Squirrel (Ictidomys tridecemlineatus)	Many-to-many	0.36775	ENSSTOG00000023225Novel Ensembl prediction Uncharacterized protein [Source: UniProtKB/TrEMBL; acc: I3N708]	Region ComparisonAlignment (protein)Alignment (cDNA)Gene Tree (image)	JH393411.1:140005-168319:-1	68	68
Squirrel (Ictidomys tridecemlineatus)	Many-to-many	0.30093	ENSSTOG00000028155Novel Ensembl prediction Uncharacterized protein [Source: UniProtKB/TrEMBL; acc: I3MTY6]	Region ComparisonAlignment (protein)Alignment (cDNA)Gene Tree (image)	JH393446.1:4311243-4343193:1	73	73
Coelacanth (Latimeria chalumnae)	Many-to-many	n/a	ENSLACG00000009428Novel Ensembl prediction Uncharacterized protein [Source: UniProtKB/TrEMBL; acc: H3AM34]	Region ComparisonAlignment (protein)Alignment (cDNA)Gene Tree (image)	JH127871.1:420140-476678:1	50	55
Coelacanth (Latimeria chalumnae)	Many-to-many	n/a	ENSLACG00000010209Novel Ensembl prediction Uncharacterized protein [Source: UniProtKB/TrEMBL; acc: H3APN0]	Region ComparisonAlignment (protein)Alignment (cDNA)Gene Tree (image)	JH127871.1:481625-526663:1	52	52
Coelacanth (Latimeria chalumnae)	Many-to-many	n/a	ENSLACG00000011327Novel Ensembl prediction Uncharacterized protein [Source: UniProtKB/TrEMBL; acc: H3AT94]	Region ComparisonAlignment (protein)Alignment (cDNA)Gene Tree (image)	JH127922.1:591204-639804:-1	50	39
Spotted gar (Lepisosteus oculatus)	1-to-many	n/a	ENSLOCG00000010655si:zfos-411a11.2 si:zfos-411a11.2 [Source:ZFIN;Acc:ZDB-GENE-131119-33]	Region ComparisonAlignment (protein)Alignment (cDNA)Gene Tree (image)	LG10:26871250-26885626:-1	43	45
Elephant (Loxodonta africana)	Many-to-many	0.46259	ENSLAFG00000004089Novel Ensembl prediction Uncharacterized protein [Source: UniProtKB/TrEMBL; acc: G3TNT2]	Region ComparisonAlignment (protein)Alignment (cDNA)Gene Tree (image)	scaffold_10:23565759-23909546:1	74	75
Elephant (Loxodonta africana)	Many-to-many	0.38251	ENSLAFG00000015392Novel Ensembl prediction Uncharacterized protein [Source: UniProtKB/TrEMBL; acc: G3TF21]	Region ComparisonAlignment (protein)Alignment (cDNA)Gene Tree (image)	scaffold_10:23085237-23124625:1	72	72
Elephant (Loxodonta africana)	Many-to-many	0.44311	ENSLAFG00000015396Novel Ensembl prediction Uncharacterized protein [Source: UniProtKB/TrEMBL; acc: G3TF23]	Region ComparisonAlignment (protein)Alignment (cDNA)Gene Tree (image)	scaffold_10:23366867-23451038:-1	69	69
Macaque (Macaca mulatta)	1-to-1	0.56467	ENSMMUG00000000124CYP2C8 Macaca mulatta cytochrome P450, family 2, subfamily C, polypeptide 8 (CYP2C8), mRNA. [Source:RefSeq mRNA;Acc:NM_001040210]	Region ComparisonAlignment (protein)Alignment (cDNA)Gene Tree (image)	9:94294178-94498521:-1	92	92
Wallaby (Macropus eugenii)	Many-to-many	n/a	ENSMEUG00000000882-	Region ComparisonAlignment (protein)Alignment (cDNA)Gene Tree (image)	GeneScaffold_2331:8142-38352:1	54	48
Wallaby (Macropus eugenii)	Many-to-many	n/a	ENSMEUG00000002799-	Region ComparisonAlignment (protein)Alignment (cDNA)Gene Tree (image)	GeneScaffold_2330:3197-99468:1	62	62
Wallaby (Macropus eugenii)	Many-to-many	n/a	ENSMEUG00000009508-	Region ComparisonAlignment (protein)Alignment (cDNA)Gene Tree (image)	GeneScaffold_2333:7002-44184:1	64	64
Turkey (Meleagris gallopavo)	Many-to-many	n/a	ENSMGAG00000006918Novel Ensembl prediction Uncharacterized protein [Source: UniProtKB/TrEMBL; acc: G1N558]	Region ComparisonAlignment (protein)Alignment (cDNA)Gene Tree (image)	8:19240580-19249402:1	49	49
Turkey (Meleagris gallopavo)	Many-to-many	n/a	ENSMGAG00000007601Novel Ensembl prediction Uncharacterized protein [Source: UniProtKB/TrEMBL; acc: G1N6S4]	Region ComparisonAlignment (protein)Alignment (cDNA)Gene Tree (image)	8:19715016-19724587:-1	56	50
Mouse Lemur (Microcebus murinus)	1-to-many	n/a	ENSMICG00000004976-	Region ComparisonAlignment (protein)Alignment (cDNA)Gene Tree (image)	GeneScaffold_2102:840-53842:1	76	76
Mouse Lemur (Microcebus murinus)	1-to-many	n/a	ENSMICG00000011315-	Region ComparisonAlignment (protein)Alignment (cDNA)Gene Tree (image)	GeneScaffold_2103:895-26259:-1	59	59
Opossum (Monodelphis domestica)	Many-to-many	0.22742	ENSMODG00000005361Novel Ensembl prediction Uncharacterized protein [Source: UniProtKB/TrEMBL; acc: F6YLC4]	Region ComparisonAlignment (protein)Alignment (cDNA)Gene Tree (image)	1:76489213-76508342:-1	66	67
Opossum (Monodelphis domestica)	Many-to-many	0.22875	ENSMODG00000005374Novel Ensembl prediction Uncharacterized protein [Source: UniProtKB/TrEMBL; acc: F6YL42]	Region ComparisonAlignment (protein)Alignment (cDNA)Gene Tree (image)	1:76528583-76553024:-1	63	64
Opossum (Monodelphis domestica)	Many-to-many	0.19313	ENSMODG00000005439Novel Ensembl prediction Uncharacterized protein [Source: UniProtKB/TrEMBL; acc: F7D0J8]	Region ComparisonAlignment (protein)Alignment (cDNA)Gene Tree (image)	1:76559716-76607259:-1	65	66
Opossum (Monodelphis domestica)	Many-to-many	0.17229	ENSMODG00000005516Novel Ensembl prediction Uncharacterized protein [Source: UniProtKB/TrEMBL; acc: F7G5J4]	Region ComparisonAlignment (protein)Alignment (cDNA)Gene Tree (image)	1:76627968-76652670:-1	65	66
Mouse (Mus musculus)	Many-to-many	0.23239	ENSMUSG00000003053Cyp2c29 cytochrome P450, family 2, subfamily c, polypeptide 29 [Source:MGI Symbol;Acc:MGI:103238]	Region ComparisonAlignment (protein)Alignment (cDNA)Gene Tree (image)	19:39269405-39330713:1	71	71
Mouse (Mus musculus)	Many-to-many	0.24607	ENSMUSG00000025003Cyp2c39 cytochrome P450, family 2, subfamily c, polypeptide 39 [Source:MGI Symbol;Acc:MGI:1306818]	Region ComparisonAlignment (protein)Alignment (cDNA)Gene Tree (image)	19:39510862-39568529:1	72	72
Mouse (Mus musculus)	Many-to-many	0.2757	ENSMUSG00000025004Cyp2c40 cytochrome P450, family 2, subfamily c, polypeptide 40 [Source:MGI Symbol;Acc:MGI:1306815]	Region ComparisonAlignment (protein)Alignment (cDNA)Gene Tree (image)	19:39767071-39812814:-1	62	65
Mouse (Mus musculus)	Many-to-many	0.2391	ENSMUSG00000032808Cyp2c38 cytochrome P450, family 2, subfamily c, polypeptide 38 [Source:MGI Symbol;Acc:MGI:1306819]	Region ComparisonAlignment (protein)Alignment (cDNA)Gene Tree (image)	19:39389556-39463075:-1	72	72
Mouse (Mus musculus)	Many-to-many	0.30466	ENSMUSG00000042248Cyp2c37 cytochrome P450, family 2. subfamily c, polypeptide 37 [Source:MGI Symbol;Acc:MGI:1306806]	Region ComparisonAlignment (protein)Alignment (cDNA)Gene Tree (image)	19:39992424-40012243:1	68	68
Mouse (Mus musculus)	Many-to-many	0.3134	ENSMUSG00000054827Cyp2c50 cytochrome P450, family 2, subfamily c, polypeptide 50 [Source:MGI Symbol;Acc:MGI:2147497]	Region ComparisonAlignment (protein)Alignment (cDNA)Gene Tree (image)	19:40089688-40113950:1	69	69
Mouse (Mus musculus)	Many-to-many	0.27495	ENSMUSG00000062624Cyp2c67 cytochrome P450, family 2, subfamily c, polypeptide 67 [Source:MGI Symbol;Acc:MGI:3612288]	Region ComparisonAlignment (protein)Alignment (cDNA)Gene Tree (image)	19:39608842-39649051:-1	65	66
Mouse (Mus musculus)	Many-to-many	0.31093	ENSMUSG00000067225Cyp2c54 cytochrome P450, family 2, subfamily c, polypeptide 54 [Source:MGI Symbol;Acc:MGI:3642960]	Region ComparisonAlignment (protein)Alignment (cDNA)Gene Tree (image)	19:40037941-40073811:-1	68	68
Mouse (Mus musculus)	Many-to-many	0.28856	ENSMUSG00000067229Cyp2c66 cytochrome P450, family 2, subfamily c, polypeptide 66 [Source:MGI Symbol;Acc:MGI:1917138]	Region ComparisonAlignment (protein)Alignment (cDNA)Gene Tree (image)	19:39113898-39187072:1	72	72
Mouse (Mus musculus)	Many-to-many	0.28873	ENSMUSG00000067231Cyp2c65 cytochrome P450, family 2, subfamily c, polypeptide 65 [Source:MGI Symbol;Acc:MGI:1919553]	Region ComparisonAlignment (protein)Alignment (cDNA)Gene Tree (image)	19:39061015-39093944:1	73	73
Mouse (Mus musculus)	Many-to-many	0.27605	ENSMUSG00000074882Cyp2c68 cytochrome P450, family 2, subfamily c, polypeptide 68 [Source:MGI Symbol;Acc:MGI:3612287]	Region ComparisonAlignment (protein)Alignment (cDNA)Gene Tree (image)	19:39688834-39741054:-1	66	66
Mouse (Mus musculus)	Many-to-many	0.26095	ENSMUSG00000092008Cyp2c69 cytochrome P450, family 2, subfamily c, polypeptide 69 [Source:MGI Symbol;Acc:MGI:3721049]	Region ComparisonAlignment (protein)Alignment (cDNA)Gene Tree (image)	19:39842660-39886769:-1	66	66
Ferret (Mustela putorius furo)	1-to-many	0.44505	ENSMPUG00000017130Novel Ensembl prediction Uncharacterized protein [Source: UniProtKB/TrEMBL; acc: M3Z0B0]	Region ComparisonAlignment (protein)Alignment (cDNA)Gene Tree (image)	GL896923.1:9430763-9453555:-1	69	69
Microbat (Myotis lucifugus)	Many-to-many	0.31039	ENSMLUG00000025117Novel Ensembl prediction Uncharacterized protein [Source: UniProtKB/TrEMBL; acc: G1QAZ0]	Region ComparisonAlignment (protein)Alignment (cDNA)Gene Tree (image)	AAPE02060708:11252-32183:1	74	59
Microbat (Myotis lucifugus)	Many-to-many	0.28322	ENSMLUG00000028303Novel Ensembl prediction Uncharacterized protein [Source: UniProtKB/TrEMBL; acc: G1PYC1]	Region ComparisonAlignment (protein)Alignment (cDNA)Gene Tree (image)	GL429833:3373377-3400247:-1	75	76
Gibbon (Nomascus leucogenys)	1-to-1	0.37449	ENSNLEG00000013031CYP2C8 cytochrome P450, family 2, subfamily C, polypeptide 8 [Source:HGNC Symbol;Acc:HGNC:2622]	Region ComparisonAlignment (protein)Alignment (cDNA)Gene Tree (image)	GL397265.1:28549609-28579713:-1	96	96
Pika (Ochotona princeps)	Many-to-many	n/a	ENSOPRG00000006128-	Region ComparisonAlignment (protein)Alignment (cDNA)Gene Tree (image)	GeneScaffold_5434:41844-190359:1	75	75
Pika (Ochotona princeps)	Many-to-many	n/a	ENSOPRG00000006137-	Region ComparisonAlignment (protein)Alignment (cDNA)Gene Tree (image)	GeneScaffold_5434:128908-138190:1	72	48
Pika (Ochotona princeps)	Many-to-many	n/a	ENSOPRG00000015340-	Region ComparisonAlignment (protein)Alignment (cDNA)Gene Tree (image)	GeneScaffold_2389:14403-143309:-1	58	58
Tilapia (Oreochromis niloticus)	Many-to-many	n/a	ENSONIG00000003847Novel Ensembl prediction Uncharacterized protein [Source: UniProtKB/TrEMBL; acc: I3J7K7]	Region ComparisonAlignment (protein)Alignment (cDNA)Gene Tree (image)	GL831494.1:20900-31345:-1	45	45
Tilapia (Oreochromis niloticus)	Many-to-many	n/a	ENSONIG00000003852Novel Ensembl prediction Uncharacterized protein [Source: UniProtKB/TrEMBL; acc: I3J7L2]	Region ComparisonAlignment (protein)Alignment (cDNA)Gene Tree (image)	GL831494.1:50299-58480:-1	47	47
Tilapia (Oreochromis niloticus)	Many-to-many	n/a	ENSONIG00000005899Novel Ensembl prediction Uncharacterized protein [Source: UniProtKB/TrEMBL; acc: I3JEY4]	Region ComparisonAlignment (protein)Alignment (cDNA)Gene Tree (image)	GL831556.1:288707-292501:-1	46	46
Rabbit (Oryctolagus cuniculus)	Many-to-many	0.37917	ENSOCUG00000012838Novel Ensembl prediction Uncharacterized protein [Source: UniProtKB/TrEMBL; acc: G1T462]	Region ComparisonAlignment (protein)Alignment (cDNA)Gene Tree (image)	AAGW02082379:3723-12070:1	71	41
Rabbit (Oryctolagus cuniculus)	Many-to-many	0.30607	ENSOCUG00000021378Novel Ensembl prediction Uncharacterized protein [Source: UniProtKB/TrEMBL; acc: G1SPF7]	Region ComparisonAlignment (protein)Alignment (cDNA)Gene Tree (image)	18:43808525-43846109:1	76	76
Rabbit (Oryctolagus cuniculus)	Many-to-many	0.41086	ENSOCUG00000021423Novel Ensembl prediction Uncharacterized protein [Source: UniProtKB/TrEMBL; acc: G1SGU2]	Region ComparisonAlignment (protein)Alignment (cDNA)Gene Tree (image)	18:42999123-43017784:1	62	55
Rabbit (Oryctolagus cuniculus)	Many-to-many	0.34079	ENSOCUG00000021501CYP2C5 Cytochrome P450 2C5 [Source: UniProtKB/Swiss-Prot; acc: P00179]	Region ComparisonAlignment (protein)Alignment (cDNA)Gene Tree (image)	18:42966905-42989190:1	74	73
Rabbit (Oryctolagus cuniculus)	Many-to-many	0.3524	ENSOCUG00000021831CYP2C4 Cytochrome P450 2C4 [Source: UniProtKB/TrEMBL; acc: G1TR70]	Region ComparisonAlignment (protein)Alignment (cDNA)Gene Tree (image)	18:43223861-43250628:-1	73	73
Rabbit (Oryctolagus cuniculus)	Many-to-many	0.28462	ENSOCUG00000022070Novel Ensembl prediction Uncharacterized protein [Source: UniProtKB/TrEMBL; acc: G1SQJ4]	Region ComparisonAlignment (protein)Alignment (cDNA)Gene Tree (image)	18:43441114-43464287:1	73	72
Rabbit (Oryctolagus cuniculus)	Many-to-many	0.24596	ENSOCUG00000023303Novel Ensembl prediction Uncharacterized protein [Source: UniProtKB/TrEMBL; acc: G1TY19]	Region ComparisonAlignment (protein)Alignment (cDNA)Gene Tree (image)	18:43122916-43150452:-1	77	50
Rabbit (Oryctolagus cuniculus)	Many-to-many	0.31546	ENSOCUG00000023358Novel Ensembl prediction Uncharacterized protein [Source: UniProtKB/TrEMBL; acc: G1U0H4]	Region ComparisonAlignment (protein)Alignment (cDNA)Gene Tree (image)	18:42874720-42896720:1	74	65
Rabbit (Oryctolagus cuniculus)	Many-to-many	0.38059	ENSOCUG00000023762Novel Ensembl prediction Uncharacterized protein [Source: UniProtKB/TrEMBL; acc: G1TGM1]	Region ComparisonAlignment (protein)Alignment (cDNA)Gene Tree (image)	18:43193423-43213555:-1	70	58
Rabbit (Oryctolagus cuniculus)	Many-to-many	0.29808	ENSOCUG00000024993Novel Ensembl prediction Uncharacterized protein [Source: UniProtKB/TrEMBL; acc: G1U815]	Region ComparisonAlignment (protein)Alignment (cDNA)Gene Tree (image)	18:43851785-43885520:1	75	74
Rabbit (Oryctolagus cuniculus)	Many-to-many	0.3187	ENSOCUG00000027103CYP2C16 Cytochrome P450 2C16 [Source: UniProtKB/Swiss-Prot; acc: P15123]	Region ComparisonAlignment (protein)Alignment (cDNA)Gene Tree (image)	18:43043962-43071365:1	73	74
Rabbit (Oryctolagus cuniculus)	Many-to-many	0.28914	ENSOCUG00000027933Novel Ensembl prediction Uncharacterized protein [Source: UniProtKB/TrEMBL; acc: G1U7M9]	Region ComparisonAlignment (protein)Alignment (cDNA)Gene Tree (image)	18:42733923-42755607:1	73	73
Rabbit (Oryctolagus cuniculus)	Many-to-many	0.35125	ENSOCUG00000029221Novel Ensembl prediction Uncharacterized protein [Source: UniProtKB/TrEMBL; acc: G1TKW9]	Region ComparisonAlignment (protein)Alignment (cDNA)Gene Tree (image)	18:42698018-42715645:1	69	70
Medaka (Oryzias latipes)	1-to-many	n/a	ENSORLG00000001225si:zfos-411a11.2 si:zfos-411a11.2 [Source:ZFIN;Acc:ZDB-GENE-131119-33]	Region ComparisonAlignment (protein)Alignment (cDNA)Gene Tree (image)	13:2362138-2368439:1	45	46
Bushbaby (Otolemur garnettii)	1-to-many	0.31112	ENSOGAG00000024783Novel Ensembl prediction Uncharacterized protein [Source: UniProtKB/TrEMBL; acc: H0XIQ4]	Region ComparisonAlignment (protein)Alignment (cDNA)Gene Tree (image)	GL873540.1:25493446-25536386:1	79	79
Bushbaby (Otolemur garnettii)	1-to-many	0.36126	ENSOGAG00000031476Novel Ensembl prediction Uncharacterized protein [Source: UniProtKB/TrEMBL; acc: H0XTI8]	Region ComparisonAlignment (protein)Alignment (cDNA)Gene Tree (image)	GL873540.1:25420243-25468110:1	78	78
Sheep (Ovis aries)	Many-to-many	0.35012	ENSOARG00000004828Novel Ensembl prediction Uncharacterized protein [Source: UniProtKB/TrEMBL; acc: W5P436]	Region ComparisonAlignment (protein)Alignment (cDNA)Gene Tree (image)	22:15607416-15638437:1	74	75
Sheep (Ovis aries)	Many-to-many	0.36024	ENSOARG00000005252Novel Ensembl prediction Uncharacterized protein [Source: UniProtKB/TrEMBL; acc: W5P5D3]	Region ComparisonAlignment (protein)Alignment (cDNA)Gene Tree (image)	22:15728458-15770635:1	76	76
Chimpanzee (Pan troglodytes)	1-to-1	0.62745	ENSPTRG00000002781CYP2C8 cytochrome P450, family 2, subfamily C, polypeptide 8 [Source:HGNC Symbol;Acc:HGNC:2622]	Region ComparisonAlignment (protein)Alignment (cDNA)Gene Tree (image)	10:94469658-94502904:-1	98	98
Olive baboon (Papio anubis)	1-to-1	0.43434	ENSPANG00000021511CYP2C8 cytochrome P450, family 2, subfamily C, polypeptide 8 [Source:HGNC Symbol;Acc:HGNC:2622]	Region ComparisonAlignment (protein)Alignment (cDNA)Gene Tree (image)	9:86830160-86931575:-1	85	85
Chinese softshell turtle (Pelodiscus sinensis)	Many-to-many	n/a	ENSPSIG00000007949Novel Ensembl prediction Uncharacterized protein [Source: UniProtKB/TrEMBL; acc: K7FLL5]	Region ComparisonAlignment (protein)Alignment (cDNA)Gene Tree (image)	JH206826.1:12219-28376:1	56	56
Chinese softshell turtle (Pelodiscus sinensis)	Many-to-many	n/a	ENSPSIG00000008458Novel Ensembl prediction Uncharacterized protein [Source: UniProtKB/TrEMBL; acc: K7FMM2]	Region ComparisonAlignment (protein)Alignment (cDNA)Gene Tree (image)	JH210350.1:9417-26924:-1	47	53
Chinese softshell turtle (Pelodiscus sinensis)	Many-to-many	n/a	ENSPSIG00000008659Novel Ensembl prediction Uncharacterized protein [Source: UniProtKB/TrEMBL; acc: K7FP12]	Region ComparisonAlignment (protein)Alignment (cDNA)Gene Tree (image)	JH210350.1:89281-98649:-1	59	59
Chinese softshell turtle (Pelodiscus sinensis)	Many-to-many	n/a	ENSPSIG00000009829Novel Ensembl prediction Uncharacterized protein [Source: UniProtKB/TrEMBL; acc: K7FT95]	Region ComparisonAlignment (protein)Alignment (cDNA)Gene Tree (image)	JH206826.1:56603-73463:1	52	56
Chinese softshell turtle (Pelodiscus sinensis)	Many-to-many	n/a	ENSPSIG00000017519Novel Ensembl prediction Uncharacterized protein [Source: UniProtKB/TrEMBL; acc: K7GI26]	Region ComparisonAlignment (protein)Alignment (cDNA)Gene Tree (image)	JH204874.1:447-9876:1	53	53
Lamprey (Petromyzon marinus)	1-to-many	n/a	ENSPMAG00000001674cyp2k31 cytochrome P450, family 2, subfamily k, polypeptide 31 [Source:ZFIN;Acc:ZDB-GENE-091113-2]	Region ComparisonAlignment (protein)Alignment (cDNA)Gene Tree (image)	GL477372:10316-22460:-1	40	41
Amazon molly (Poecilia formosa)	Many-to-many	n/a	ENSPFOG00000015659-	Region ComparisonAlignment (protein)Alignment (cDNA)Gene Tree (image)	KI519658.1:1292668-1304823:1	39	46
Amazon molly (Poecilia formosa)	Many-to-many	n/a	ENSPFOG00000024283-	Region ComparisonAlignment (protein)Alignment (cDNA)Gene Tree (image)	KI519658.1:1274024-1284808:1	46	46
Orangutan (Pongo abelii)	1-to-1	0.39013	ENSPPYG00000002505CYP2C8 cytochrome P450, family 2, subfamily C, polypeptide 8 [Source:HGNC Symbol;Acc:HGNC:2622]	Region ComparisonAlignment (protein)Alignment (cDNA)Gene Tree (image)	10:93790134-93823829:-1	96	96
Hyrax (Procavia capensis)	Many-to-many	n/a	ENSPCAG00000002231-	Region ComparisonAlignment (protein)Alignment (cDNA)Gene Tree (image)	GeneScaffold_1733:48071-142779:1	70	69
Hyrax (Procavia capensis)	Many-to-many	n/a	ENSPCAG00000002783-	Region ComparisonAlignment (protein)Alignment (cDNA)Gene Tree (image)	scaffold_42358:574-21541:-1	72	39
Hyrax (Procavia capensis)	Many-to-many	n/a	ENSPCAG00000007636-	Region ComparisonAlignment (protein)Alignment (cDNA)Gene Tree (image)	GeneScaffold_5442:826-41500:1	65	42
Megabat (Pteropus vampyrus)	1-to-many	n/a	ENSPVAG00000003047-	Region ComparisonAlignment (protein)Alignment (cDNA)Gene Tree (image)	GeneScaffold_1750:15584-46263:-1	58	58
Rat (Rattus norvegicus)	Many-to-many	0.29436	ENSRNOG00000021405LOC100361547 Cytochrome P450, family 2, subfamily c, polypeptide 7-like [Source:RGD Symbol;Acc:2319920]	Region ComparisonAlignment (protein)Alignment (cDNA)Gene Tree (image)	1:148053687-148119857:-1	69	69
Rat (Rattus norvegicus)	Many-to-many	0.25484	ENSRNOG00000024016Cyp2c6v1 cytochrome P450, family 2, subfamily C, polypeptide 6, variant 1 [Source:RGD Symbol;Acc:619934]	Region ComparisonAlignment (protein)Alignment (cDNA)Gene Tree (image)	1:147713898-147888007:1	71	71
Rat (Rattus norvegicus)	Many-to-many	0.26166	ENSRNOG00000047945Cyp2c12 cytochrome P450, family 2, subfamily c, polypeptide 12 [Source:RGD Symbol;Acc:2470]	Region ComparisonAlignment (protein)Alignment (cDNA)Gene Tree (image)	1:258709721-258766881:-1	65	65
Rat (Rattus norvegicus)	Many-to-many	0.24714	ENSRNOG00000049464Cyp2c13 cytochrome P450, family 2, subfamily c, polypeptide 13 [Source:RGD Symbol;Acc:620363]	Region ComparisonAlignment (protein)Alignment (cDNA)Gene Tree (image)	1:258796624-258877023:-1	65	65
Rat (Rattus norvegicus)	Many-to-many	0.28061	ENSRNOG00000054181AC120070.1 Protein LOC100361547 [Source: UniProtKB/TrEMBL; acc: D4A253]	Region ComparisonAlignment (protein)Alignment (cDNA)Gene Tree (image)	1:148240504-148287217:1	67	60
Tasmanian devil (Sarcophilus harrisii)	Many-to-many	0.19405	ENSSHAG00000014039Novel Ensembl prediction Uncharacterized protein [Source: UniProtKB/TrEMBL; acc: G3WM46]	Region ComparisonAlignment (protein)Alignment (cDNA)Gene Tree (image)	GL834453.1:1380136-1403728:-1	64	59
Tasmanian devil (Sarcophilus harrisii)	Many-to-many	0.18578	ENSSHAG00000014252Novel Ensembl prediction Uncharacterized protein [Source: UniProtKB/TrEMBL; acc: G3WMU6]	Region ComparisonAlignment (protein)Alignment (cDNA)Gene Tree (image)	GL834453.1:1428789-1454176:-1	65	65
Shrew (Sorex araneus)	Many-to-many	n/a	ENSSARG00000007175-	Region ComparisonAlignment (protein)Alignment (cDNA)Gene Tree (image)	GeneScaffold_3417:58-112836:1	67	58
Shrew (Sorex araneus)	Many-to-many	n/a	ENSSARG00000010196-	Region ComparisonAlignment (protein)Alignment (cDNA)Gene Tree (image)	GeneScaffold_3418:6314-110657:-1	73	73
Shrew (Sorex araneus)	Many-to-many	n/a	ENSSARG00000011581-	Region ComparisonAlignment (protein)Alignment (cDNA)Gene Tree (image)	GeneScaffold_1602:99704-106264:1	67	37
Shrew (Sorex araneus)	Many-to-many	n/a	ENSSARG00000012047-	Region ComparisonAlignment (protein)Alignment (cDNA)Gene Tree (image)	GeneScaffold_5210:4973-35314:1	47	47
Pig (Sus scrofa)	Many-to-many	0.32071	ENSSSCG00000010487Novel Ensembl prediction Uncharacterized protein [Source: UniProtKB/TrEMBL; acc: F1SC63]	Region ComparisonAlignment (protein)Alignment (cDNA)Gene Tree (image)	14:116112794-116144358:1	77	60
Pig (Sus scrofa)	Many-to-many	0.3312	ENSSSCG00000010488Novel Ensembl prediction Sus scrofa cytochrome P450 2C49 (CYP2C49), mRNA. [Source:RefSeq mRNA;Acc:NM_214420]	Region ComparisonAlignment (protein)Alignment (cDNA)Gene Tree (image)	14:116204589-116244868:1	76	76
Pig (Sus scrofa)	Many-to-many	0.3358	ENSSSCG00000024537Novel Ensembl prediction Uncharacterized protein [Source: UniProtKB/TrEMBL; acc: I3LVH4]	Region ComparisonAlignment (protein)Alignment (cDNA)Gene Tree (image)	14:115918187-115931290:1	72	48
Pig (Sus scrofa)	Many-to-many	0.41893	ENSSSCG00000026798CYP2C42 Sus scrofa cytochrome P450 C42 (CYP2C42), mRNA. [Source:RefSeq mRNA;Acc:NM_001167835]	Region ComparisonAlignment (protein)Alignment (cDNA)Gene Tree (image)	14:116299374-116337991:1	76	76
Zebra Finch (Taeniopygia guttata)	Many-to-many	n/a	ENSTGUG00000007197Novel Ensembl prediction Uncharacterized protein [Source: UniProtKB/TrEMBL; acc: H0ZA72]	Region ComparisonAlignment (protein)Alignment (cDNA)Gene Tree (image)	6:15482691-15488253:1	56	57
Zebra Finch (Taeniopygia guttata)	Many-to-many	n/a	ENSTGUG00000007772Novel Ensembl prediction Uncharacterized protein [Source: UniProtKB/TrEMBL; acc: H0ZBT4]	Region ComparisonAlignment (protein)Alignment (cDNA)Gene Tree (image)	6:16622822-16629453:-1	56	56
Fugu (Takifugu rubripes)	1-to-many	n/a	ENSTRUG00000015833si:zfos-411a11.2 si:zfos-411a11.2 [Source:ZFIN;Acc:ZDB-GENE-131119-33]	Region ComparisonAlignment (protein)Alignment (cDNA)Gene Tree (image)	scaffold_19:1837958-1844620:1	44	46
Tarsier (Tarsius syrichta)	1-to-1	n/a	ENSTSYG00000010576CYP2C8 cytochrome P450, family 2, subfamily C, polypeptide 8 [Source:HGNC Symbol;Acc:HGNC:2622]	Region ComparisonAlignment (protein)Alignment (cDNA)Gene Tree (image)	GeneScaffold_3953:29047-48266:-1	58	58
Tetraodon (Tetraodon nigroviridis)	1-to-many	n/a	ENSTNIG00000019011si:zfos-411a11.2 si:zfos-411a11.2 [Source:ZFIN;Acc:ZDB-GENE-131119-33]	Region ComparisonAlignment (protein)Alignment (cDNA)Gene Tree (image)	16:6238631-6241940:1	46	47
Alpaca (Vicugna pacos)	Many-to-many	n/a	ENSVPAG00000002059-	Region ComparisonAlignment (protein)Alignment (cDNA)Gene Tree (image)	GeneScaffold_1616:3394-115654:-1	70	69
Alpaca (Vicugna pacos)	Many-to-many	n/a	ENSVPAG00000002061-	Region ComparisonAlignment (protein)Alignment (cDNA)Gene Tree (image)	GeneScaffold_1616:60845-91920:1	78	78
Alpaca (Vicugna pacos)	Many-to-many	n/a	ENSVPAG00000011554-	Region ComparisonAlignment (protein)Alignment (cDNA)Gene Tree (image)	scaffold_4614:12370-47444:-1	77	66
Xenopus (Xenopus tropicalis)	1-to-many	n/a	ENSXETG00000009671Novel Ensembl prediction Uncharacterized protein [Source: UniProtKB/TrEMBL; acc: F6XYX7]	Region ComparisonAlignment (protein)Alignment (cDNA)Gene Tree (image)	GL173117.1:18711-27610:-1	55	56
Platyfish (Xiphophorus maculatus)	Many-to-many	n/a	ENSXMAG00000005997Novel Ensembl prediction Uncharacterized protein [Source: UniProtKB/TrEMBL; acc: M3ZUZ9]	Region ComparisonAlignment (protein)Alignment (cDNA)Gene Tree (image)	JH557176.1:64905-74550:1	42	41
Platyfish (Xiphophorus maculatus)	Many-to-many	n/a	ENSXMAG00000006030Novel Ensembl prediction Uncharacterized protein [Source: UniProtKB/TrEMBL; acc: M3ZV01]	Region ComparisonAlignment (protein)Alignment (cDNA)Gene Tree (image)	JH557176.1:81675-86412:1	44	29

## Sheet: CYP2C9
Species	Type	dN/dS	Ensembl identifier & gene name	Compare	Location	Target %id	Query %id
Panda (Ailuropoda melanoleuca)	1-to-many	0.37923	ENSAMEG00000006243Novel Ensembl prediction Uncharacterized protein [Source: UniProtKB/TrEMBL; acc: G1LI74]	Region ComparisonAlignment (protein)Alignment (cDNA)Gene Tree (image)	GL195510.1:10718-37229:-1	74	75
Duck (Anas platyrhynchos)	1-to-many	n/a	ENSAPLG00000003077Novel Ensembl prediction Cytochrome P450 2H1; Uncharacterized protein [Source: UniProtKB/TrEMBL; acc: R0JJ64]	Region ComparisonAlignment (protein)Alignment (cDNA)Gene Tree (image)	KB743728.1:1028382-1037143:-1	56	56
Anole lizard (Anolis carolinensis)	Many-to-many	n/a	ENSACAG00000003630Novel Ensembl prediction Uncharacterized protein [Source: UniProtKB/TrEMBL; acc: L7MZL2]	Region ComparisonAlignment (protein)Alignment (cDNA)Gene Tree (image)	GL343274.1:1268879-1309429:1	57	57
Anole lizard (Anolis carolinensis)	Many-to-many	n/a	ENSACAG00000010182Novel Ensembl prediction Uncharacterized protein [Source: UniProtKB/TrEMBL; acc: G1KK45]	Region ComparisonAlignment (protein)Alignment (cDNA)Gene Tree (image)	1:16287664-16303364:1	57	57
Anole lizard (Anolis carolinensis)	Many-to-many	n/a	ENSACAG00000014531Novel Ensembl prediction Uncharacterized protein [Source: UniProtKB/TrEMBL; acc: L7N018]	Region ComparisonAlignment (protein)Alignment (cDNA)Gene Tree (image)	GL343274.1:928980-939848:-1	53	49
Anole lizard (Anolis carolinensis)	Many-to-many	n/a	ENSACAG00000014592Novel Ensembl prediction Uncharacterized protein [Source: UniProtKB/TrEMBL; acc: H9GM35]	Region ComparisonAlignment (protein)Alignment (cDNA)Gene Tree (image)	GL343274.1:903177-922173:-1	55	56
Anole lizard (Anolis carolinensis)	Many-to-many	n/a	ENSACAG00000022573Novel Ensembl prediction Uncharacterized protein [Source: UniProtKB/TrEMBL; acc: L7MZT3]	Region ComparisonAlignment (protein)Alignment (cDNA)Gene Tree (image)	GL343274.1:1073491-1205310:1	57	57
Anole lizard (Anolis carolinensis)	Many-to-many	n/a	ENSACAG00000023926Novel Ensembl prediction Uncharacterized protein [Source: UniProtKB/TrEMBL; acc: H9GTD1]	Region ComparisonAlignment (protein)Alignment (cDNA)Gene Tree (image)	GL343274.1:1228542-1242539:-1	57	58
Anole lizard (Anolis carolinensis)	Many-to-many	n/a	ENSACAG00000027231Novel Ensembl prediction Uncharacterized protein [Source: UniProtKB/TrEMBL; acc: H9GL55]	Region ComparisonAlignment (protein)Alignment (cDNA)Gene Tree (image)	GL343274.1:1254952-1263069:-1	55	56
Anole lizard (Anolis carolinensis)	Many-to-many	n/a	ENSACAG00000029195Novel Ensembl prediction Uncharacterized protein [Source: UniProtKB/TrEMBL; acc: R4G9K8]	Region ComparisonAlignment (protein)Alignment (cDNA)Gene Tree (image)	GL343274.1:926154-1115378:-1	53	53
Cave fish (Astyanax mexicanus)	1-to-many	n/a	ENSAMXG00000009778si:zfos-411a11.2 si:zfos-411a11.2 [Source:ZFIN;Acc:ZDB-GENE-131119-33]	Region ComparisonAlignment (protein)Alignment (cDNA)Gene Tree (image)	KB872172.1:54788-61836:-1	47	42
Cow (Bos taurus)	Many-to-many	0.37161	ENSBTAG00000020375Novel Ensembl prediction Uncharacterized protein [Source: UniProtKB/TrEMBL; acc: F1MEU8]	Region ComparisonAlignment (protein)Alignment (cDNA)Gene Tree (image)	26:16130565-16159314:1	77	78
Cow (Bos taurus)	Many-to-many	0.30404	ENSBTAG00000023955Novel Ensembl prediction Uncharacterized protein [Source: UniProtKB/TrEMBL; acc: F1N6N4]	Region ComparisonAlignment (protein)Alignment (cDNA)Gene Tree (image)	26:16231617-16288568:1	79	79
Cow (Bos taurus)	Many-to-many	0.34723	ENSBTAG00000037559CYP2C18 Bos taurus cytochrome P450, family 2, subfamily C, polypeptide 18 (CYP2C18), mRNA. [Source:RefSeq mRNA;Acc:NM_001076051]	Region ComparisonAlignment (protein)Alignment (cDNA)Gene Tree (image)	26:15931985-15973325:1	78	78
Cow (Bos taurus)	Many-to-many	0.27587	ENSBTAG00000037795CYP2C87 Bos taurus cytochrome P450, family 2, subfamily C, polypeptide 87 (CYP2C87), mRNA. [Source:RefSeq mRNA;Acc:NM_001076427]	Region ComparisonAlignment (protein)Alignment (cDNA)Gene Tree (image)	26:16030292-16065395:1	78	79
Dog (Canis lupus familiaris)	1-to-many	0.31443	ENSCAFG00000008099Novel Ensembl prediction cytochrome P450 2C21 [Source:RefSeq peptide;Acc:NP_001183973]	Region ComparisonAlignment (protein)Alignment (cDNA)Gene Tree (image)	28:8727010-8750427:-1	69	69
Guinea Pig (Cavia porcellus)	1-to-many	0.29332	ENSCPOG00000009684Novel Ensembl prediction Uncharacterized protein [Source: UniProtKB/TrEMBL; acc: H0VF60]	Region ComparisonAlignment (protein)Alignment (cDNA)Gene Tree (image)	scaffold_1:28802712-28845310:1	77	76
Vervet-AGM (Chlorocebus sabaeus)	1-to-1	0.48319	ENSCSAG00000006176CYP2C9 cytochrome P450, family 2, subfamily C, polypeptide 9 [Source:HGNC Symbol;Acc:HGNC:2623]	Region ComparisonAlignment (protein)Alignment (cDNA)Gene Tree (image)	9:87938712-88125658:1	87	83
Sloth (Choloepus hoffmanni)	Many-to-many	n/a	ENSCHOG00000000502-	Region ComparisonAlignment (protein)Alignment (cDNA)Gene Tree (image)	GeneScaffold_3811:1315-14300:1	67	67
Sloth (Choloepus hoffmanni)	Many-to-many	n/a	ENSCHOG00000001972-	Region ComparisonAlignment (protein)Alignment (cDNA)Gene Tree (image)	GeneScaffold_1785:3138-16947:1	75	66
Zebrafish (Danio rerio)	Many-to-many	n/a	ENSDARG00000068493si:zfos-411a11.2 si:zfos-411a11.2 [Source:ZFIN;Acc:ZDB-GENE-131119-33]	Region ComparisonAlignment (protein)Alignment (cDNA)Gene Tree (image)	15:88262-92917:-1	46	47
Zebrafish (Danio rerio)	Many-to-many	n/a	ENSDARG00000101423cyp2y3 cytochrome P450, family 2, subfamily Y, polypeptide 3 [Source:ZFIN;Acc:ZDB-GENE-050522-490]	Region ComparisonAlignment (protein)Alignment (cDNA)Gene Tree (image)	15:98232-104338:-1	47	47
Armadillo (Dasypus novemcinctus)	Many-to-many	0.35725	ENSDNOG00000013382-	Region ComparisonAlignment (protein)Alignment (cDNA)Gene Tree (image)	JH577257.1:1282535-1311830:1	76	76
Armadillo (Dasypus novemcinctus)	Many-to-many	0.34347	ENSDNOG00000034248-	Region ComparisonAlignment (protein)Alignment (cDNA)Gene Tree (image)	JH577257.1:1399718-1405915:1	77	44
Armadillo (Dasypus novemcinctus)	Many-to-many	0.37961	ENSDNOG00000037794-	Region ComparisonAlignment (protein)Alignment (cDNA)Gene Tree (image)	JH567252.1:65437-80448:-1	73	78
Kangaroo rat (Dipodomys ordii)	Many-to-many	n/a	ENSDORG00000001603-	Region ComparisonAlignment (protein)Alignment (cDNA)Gene Tree (image)	GeneScaffold_5599:13248-48263:1	75	75
Kangaroo rat (Dipodomys ordii)	Many-to-many	n/a	ENSDORG00000002334-	Region ComparisonAlignment (protein)Alignment (cDNA)Gene Tree (image)	GeneScaffold_6839:13594-28407:1	69	68
Kangaroo rat (Dipodomys ordii)	Many-to-many	n/a	ENSDORG00000004271-	Region ComparisonAlignment (protein)Alignment (cDNA)Gene Tree (image)	scaffold_26120:5149-19793:-1	75	51
Kangaroo rat (Dipodomys ordii)	Many-to-many	n/a	ENSDORG00000007701-	Region ComparisonAlignment (protein)Alignment (cDNA)Gene Tree (image)	scaffold_14735:860-15283:-1	77	77
Kangaroo rat (Dipodomys ordii)	Many-to-many	n/a	ENSDORG00000007763-	Region ComparisonAlignment (protein)Alignment (cDNA)Gene Tree (image)	scaffold_3821:23871-42052:-1	77	77
Kangaroo rat (Dipodomys ordii)	Many-to-many	n/a	ENSDORG00000014820-	Region ComparisonAlignment (protein)Alignment (cDNA)Gene Tree (image)	GeneScaffold_1574:18164-44053:-1	76	77
Kangaroo rat (Dipodomys ordii)	Many-to-many	n/a	ENSDORG00000014826-	Region ComparisonAlignment (protein)Alignment (cDNA)Gene Tree (image)	GeneScaffold_1574:100674-118450:1	75	75
Lesser hedgehog tenrec (Echinops telfairi)	1-to-many	n/a	ENSETEG00000006120-	Region ComparisonAlignment (protein)Alignment (cDNA)Gene Tree (image)	GeneScaffold_1974:2908-14025:1	60	52
Horse (Equus caballus)	Many-to-many	0.30391	ENSECAG00000000871Novel Ensembl prediction Equus caballus cytochrome P450 2C92 (CYP2C92), mRNA. [Source:RefSeq mRNA;Acc:NM_001101652]	Region ComparisonAlignment (protein)Alignment (cDNA)Gene Tree (image)	1:33990550-34032723:1	81	81
Horse (Equus caballus)	Many-to-many	0.36792	ENSECAG00000005361Novel Ensembl prediction Uncharacterized protein [Source: UniProtKB/TrEMBL; acc: F7CIC0]	Region ComparisonAlignment (protein)Alignment (cDNA)Gene Tree (image)	1:34143324-34174512:1	78	68
Horse (Equus caballus)	Many-to-many	0.28895	ENSECAG00000005643Novel Ensembl prediction Uncharacterized protein [Source: UniProtKB/TrEMBL; acc: F7CQZ6]	Region ComparisonAlignment (protein)Alignment (cDNA)Gene Tree (image)	1:34382342-34409497:1	81	81
Horse (Equus caballus)	Many-to-many	0.28157	ENSECAG00000008208Novel Ensembl prediction Uncharacterized protein [Source: UniProtKB/TrEMBL; acc: F6Y342]	Region ComparisonAlignment (protein)Alignment (cDNA)Gene Tree (image)	1:34426035-34453586:1	81	81
Horse (Equus caballus)	Many-to-many	0.36721	ENSECAG00000011584Novel Ensembl prediction Uncharacterized protein [Source: UniProtKB/TrEMBL; acc: F7AQT9]	Region ComparisonAlignment (protein)Alignment (cDNA)Gene Tree (image)	1:34617159-34648231:-1	79	80
Hedgehog (Erinaceus europaeus)	1-to-many	n/a	ENSEEUG00000014883-	Region ComparisonAlignment (protein)Alignment (cDNA)Gene Tree (image)	GeneScaffold_4213:3870-31419:1	71	46
Cat (Felis catus)	1-to-many	0.56591	ENSFCAG00000028217Novel Ensembl prediction Uncharacterized protein {ECO:0000313|Ensembl:ENSFCAP00000022775} [Source: UniProtKB/TrEMBL; acc: M3X823]	Region ComparisonAlignment (protein)Alignment (cDNA)Gene Tree (image)	D2:56712214-56744603:1	74	74
Flycatcher (Ficedula albicollis)	Many-to-many	n/a	ENSFALG00000007169Novel Ensembl prediction Uncharacterized protein [Source: UniProtKB/TrEMBL; acc: U3JXI4]	Region ComparisonAlignment (protein)Alignment (cDNA)Gene Tree (image)	JH603177.1:8663146-8671300:1	57	57
Flycatcher (Ficedula albicollis)	Many-to-many	n/a	ENSFALG00000007383Novel Ensembl prediction Uncharacterized protein [Source: UniProtKB/TrEMBL; acc: U3JY53]	Region ComparisonAlignment (protein)Alignment (cDNA)Gene Tree (image)	JH603177.1:9811869-9823878:-1	54	55
Cod (Gadus morhua)	1-to-many	n/a	ENSGMOG00000018456si:zfos-411a11.2 si:zfos-411a11.2 [Source:ZFIN;Acc:ZDB-GENE-131119-33]	Region ComparisonAlignment (protein)Alignment (cDNA)Gene Tree (image)	GeneScaffold_816:170060-175881:-1	45	45
Chicken (Gallus gallus)	Many-to-many	n/a	ENSGALG00000005469Novel Ensembl prediction cytochrome P-450 2C45 [Source:RefSeq peptide;Acc:NP_001001752]	Region ComparisonAlignment (protein)Alignment (cDNA)Gene Tree (image)	6:16127455-16132383:1	50	41
Chicken (Gallus gallus)	Many-to-many	n/a	ENSGALG00000005795CYP2H1 cytochrome P450 2H1 precursor [Source:RefSeq peptide;Acc:NP_001001616]	Region ComparisonAlignment (protein)Alignment (cDNA)Gene Tree (image)	6:17129992-17137315:-1	56	57
Chicken (Gallus gallus)	Many-to-many	n/a	ENSGALG00000023925Novel Ensembl prediction Uncharacterized protein [Source: UniProtKB/TrEMBL; acc: F1P5U6]	Region ComparisonAlignment (protein)Alignment (cDNA)Gene Tree (image)	6:16117861-16121379:1	54	36
Chicken (Gallus gallus)	Many-to-many	n/a	ENSGALG00000026793Novel Ensembl prediction Uncharacterized protein [Source: UniProtKB/TrEMBL; acc: E1C5A9]	Region ComparisonAlignment (protein)Alignment (cDNA)Gene Tree (image)	6:16736688-16742669:-1	54	43
Stickleback (Gasterosteus aculeatus)	1-to-many	n/a	ENSGACG00000012840si:zfos-411a11.2 si:zfos-411a11.2 [Source:ZFIN;Acc:ZDB-GENE-131119-33]	Region ComparisonAlignment (protein)Alignment (cDNA)Gene Tree (image)	groupI:16588424-16592719:-1	44	44
Gorilla (Gorilla gorilla gorilla)	1-to-1	n/a	ENSGGOG00000015433CYP2C9 cytochrome P450, family 2, subfamily C, polypeptide 9 [Source:HGNC Symbol;Acc:HGNC:2623]	Region ComparisonAlignment (protein)Alignment (cDNA)Gene Tree (image)	10:108202659-108252744:1	98	98
Squirrel (Ictidomys tridecemlineatus)	Many-to-many	0.37615	ENSSTOG00000021410Novel Ensembl prediction Uncharacterized protein [Source: UniProtKB/TrEMBL; acc: I3NHE5]	Region ComparisonAlignment (protein)Alignment (cDNA)Gene Tree (image)	JH393411.1:63873-95404:-1	74	74
Squirrel (Ictidomys tridecemlineatus)	Many-to-many	0.44013	ENSSTOG00000021827Novel Ensembl prediction Uncharacterized protein [Source: UniProtKB/TrEMBL; acc: I3MSA4]	Region ComparisonAlignment (protein)Alignment (cDNA)Gene Tree (image)	JH393411.1:254377-288036:1	69	69
Squirrel (Ictidomys tridecemlineatus)	Many-to-many	0.30527	ENSSTOG00000022556Novel Ensembl prediction Uncharacterized protein [Source: UniProtKB/TrEMBL; acc: I3N414]	Region ComparisonAlignment (protein)Alignment (cDNA)Gene Tree (image)	JH393446.1:4190543-4223211:1	77	77
Squirrel (Ictidomys tridecemlineatus)	Many-to-many	0.30933	ENSSTOG00000022968Novel Ensembl prediction Uncharacterized protein [Source: UniProtKB/TrEMBL; acc: I3NAC4]	Region ComparisonAlignment (protein)Alignment (cDNA)Gene Tree (image)	JH393411.1:398094-428136:-1	76	76
Squirrel (Ictidomys tridecemlineatus)	Many-to-many	0.34682	ENSSTOG00000023225Novel Ensembl prediction Uncharacterized protein [Source: UniProtKB/TrEMBL; acc: I3N708]	Region ComparisonAlignment (protein)Alignment (cDNA)Gene Tree (image)	JH393411.1:140005-168319:-1	73	73
Squirrel (Ictidomys tridecemlineatus)	Many-to-many	0.32933	ENSSTOG00000028155Novel Ensembl prediction Uncharacterized protein [Source: UniProtKB/TrEMBL; acc: I3MTY6]	Region ComparisonAlignment (protein)Alignment (cDNA)Gene Tree (image)	JH393446.1:4311243-4343193:1	76	76
Coelacanth (Latimeria chalumnae)	Many-to-many	n/a	ENSLACG00000009428Novel Ensembl prediction Uncharacterized protein [Source: UniProtKB/TrEMBL; acc: H3AM34]	Region ComparisonAlignment (protein)Alignment (cDNA)Gene Tree (image)	JH127871.1:420140-476678:1	49	54
Coelacanth (Latimeria chalumnae)	Many-to-many	n/a	ENSLACG00000010209Novel Ensembl prediction Uncharacterized protein [Source: UniProtKB/TrEMBL; acc: H3APN0]	Region ComparisonAlignment (protein)Alignment (cDNA)Gene Tree (image)	JH127871.1:481625-526663:1	51	51
Coelacanth (Latimeria chalumnae)	Many-to-many	n/a	ENSLACG00000011327Novel Ensembl prediction Uncharacterized protein [Source: UniProtKB/TrEMBL; acc: H3AT94]	Region ComparisonAlignment (protein)Alignment (cDNA)Gene Tree (image)	JH127922.1:591204-639804:-1	49	38
Spotted gar (Lepisosteus oculatus)	1-to-many	n/a	ENSLOCG00000010655si:zfos-411a11.2 si:zfos-411a11.2 [Source:ZFIN;Acc:ZDB-GENE-131119-33]	Region ComparisonAlignment (protein)Alignment (cDNA)Gene Tree (image)	LG10:26871250-26885626:-1	43	45
Elephant (Loxodonta africana)	Many-to-many	0.38169	ENSLAFG00000004089Novel Ensembl prediction Uncharacterized protein [Source: UniProtKB/TrEMBL; acc: G3TNT2]	Region ComparisonAlignment (protein)Alignment (cDNA)Gene Tree (image)	scaffold_10:23565759-23909546:1	79	79
Elephant (Loxodonta africana)	Many-to-many	0.34498	ENSLAFG00000015392Novel Ensembl prediction Uncharacterized protein [Source: UniProtKB/TrEMBL; acc: G3TF21]	Region ComparisonAlignment (protein)Alignment (cDNA)Gene Tree (image)	scaffold_10:23085237-23124625:1	76	77
Elephant (Loxodonta africana)	Many-to-many	0.48593	ENSLAFG00000015396Novel Ensembl prediction Uncharacterized protein [Source: UniProtKB/TrEMBL; acc: G3TF23]	Region ComparisonAlignment (protein)Alignment (cDNA)Gene Tree (image)	scaffold_10:23366867-23451038:-1	71	71
Macaque (Macaca mulatta)	1-to-many	0.5678	ENSMMUG00000004006CYP2C9 Macaca mulatta cytochrome P450, family 2, subfamily C, polypeptide 43 (CYP2C43), mRNA. [Source:RefSeq mRNA;Acc:NM_001040239]	Region ComparisonAlignment (protein)Alignment (cDNA)Gene Tree (image)	9:94376527-94427014:1	93	93
Macaque (Macaca mulatta)	1-to-many	0.46627	ENSMMUG00000015542CYP2C75 Macaca mulatta cytochrome P450, family 2, subfamily C, polypeptide 75 (CYP2C75), mRNA. [Source:RefSeq mRNA;Acc:NM_001040211]	Region ComparisonAlignment (protein)Alignment (cDNA)Gene Tree (image)	9:94229428-94285584:1	94	94
Wallaby (Macropus eugenii)	Many-to-many	n/a	ENSMEUG00000000882-	Region ComparisonAlignment (protein)Alignment (cDNA)Gene Tree (image)	GeneScaffold_2331:8142-38352:1	54	48
Wallaby (Macropus eugenii)	Many-to-many	n/a	ENSMEUG00000002799-	Region ComparisonAlignment (protein)Alignment (cDNA)Gene Tree (image)	GeneScaffold_2330:3197-99468:1	65	65
Wallaby (Macropus eugenii)	Many-to-many	n/a	ENSMEUG00000009508-	Region ComparisonAlignment (protein)Alignment (cDNA)Gene Tree (image)	GeneScaffold_2333:7002-44184:1	65	65
Turkey (Meleagris gallopavo)	Many-to-many	n/a	ENSMGAG00000006918Novel Ensembl prediction Uncharacterized protein [Source: UniProtKB/TrEMBL; acc: G1N558]	Region ComparisonAlignment (protein)Alignment (cDNA)Gene Tree (image)	8:19240580-19249402:1	49	49
Turkey (Meleagris gallopavo)	Many-to-many	n/a	ENSMGAG00000007601Novel Ensembl prediction Uncharacterized protein [Source: UniProtKB/TrEMBL; acc: G1N6S4]	Region ComparisonAlignment (protein)Alignment (cDNA)Gene Tree (image)	8:19715016-19724587:-1	57	51
Opossum (Monodelphis domestica)	Many-to-many	0.24247	ENSMODG00000005361Novel Ensembl prediction Uncharacterized protein [Source: UniProtKB/TrEMBL; acc: F6YLC4]	Region ComparisonAlignment (protein)Alignment (cDNA)Gene Tree (image)	1:76489213-76508342:-1	67	68
Opossum (Monodelphis domestica)	Many-to-many	0.22239	ENSMODG00000005374Novel Ensembl prediction Uncharacterized protein [Source: UniProtKB/TrEMBL; acc: F6YL42]	Region ComparisonAlignment (protein)Alignment (cDNA)Gene Tree (image)	1:76528583-76553024:-1	64	65
Opossum (Monodelphis domestica)	Many-to-many	0.19673	ENSMODG00000005439Novel Ensembl prediction Uncharacterized protein [Source: UniProtKB/TrEMBL; acc: F7D0J8]	Region ComparisonAlignment (protein)Alignment (cDNA)Gene Tree (image)	1:76559716-76607259:-1	67	68
Opossum (Monodelphis domestica)	Many-to-many	0.18153	ENSMODG00000005516Novel Ensembl prediction Uncharacterized protein [Source: UniProtKB/TrEMBL; acc: F7G5J4]	Region ComparisonAlignment (protein)Alignment (cDNA)Gene Tree (image)	1:76627968-76652670:-1	65	66
Mouse (Mus musculus)	Many-to-many	0.22499	ENSMUSG00000003053Cyp2c29 cytochrome P450, family 2, subfamily c, polypeptide 29 [Source:MGI Symbol;Acc:MGI:103238]	Region ComparisonAlignment (protein)Alignment (cDNA)Gene Tree (image)	19:39269405-39330713:1	76	76
Mouse (Mus musculus)	Many-to-many	0.25704	ENSMUSG00000025003Cyp2c39 cytochrome P450, family 2, subfamily c, polypeptide 39 [Source:MGI Symbol;Acc:MGI:1306818]	Region ComparisonAlignment (protein)Alignment (cDNA)Gene Tree (image)	19:39510862-39568529:1	73	73
Mouse (Mus musculus)	Many-to-many	0.28362	ENSMUSG00000025004Cyp2c40 cytochrome P450, family 2, subfamily c, polypeptide 40 [Source:MGI Symbol;Acc:MGI:1306815]	Region ComparisonAlignment (protein)Alignment (cDNA)Gene Tree (image)	19:39767071-39812814:-1	63	66
Mouse (Mus musculus)	Many-to-many	0.26591	ENSMUSG00000032808Cyp2c38 cytochrome P450, family 2, subfamily c, polypeptide 38 [Source:MGI Symbol;Acc:MGI:1306819]	Region ComparisonAlignment (protein)Alignment (cDNA)Gene Tree (image)	19:39389556-39463075:-1	72	72
Mouse (Mus musculus)	Many-to-many	0.27426	ENSMUSG00000042248Cyp2c37 cytochrome P450, family 2. subfamily c, polypeptide 37 [Source:MGI Symbol;Acc:MGI:1306806]	Region ComparisonAlignment (protein)Alignment (cDNA)Gene Tree (image)	19:39992424-40012243:1	73	73
Mouse (Mus musculus)	Many-to-many	0.3027	ENSMUSG00000054827Cyp2c50 cytochrome P450, family 2, subfamily c, polypeptide 50 [Source:MGI Symbol;Acc:MGI:2147497]	Region ComparisonAlignment (protein)Alignment (cDNA)Gene Tree (image)	19:40089688-40113950:1	73	73
Mouse (Mus musculus)	Many-to-many	0.28725	ENSMUSG00000062624Cyp2c67 cytochrome P450, family 2, subfamily c, polypeptide 67 [Source:MGI Symbol;Acc:MGI:3612288]	Region ComparisonAlignment (protein)Alignment (cDNA)Gene Tree (image)	19:39608842-39649051:-1	67	67
Mouse (Mus musculus)	Many-to-many	0.30027	ENSMUSG00000067225Cyp2c54 cytochrome P450, family 2, subfamily c, polypeptide 54 [Source:MGI Symbol;Acc:MGI:3642960]	Region ComparisonAlignment (protein)Alignment (cDNA)Gene Tree (image)	19:40037941-40073811:-1	71	71
Mouse (Mus musculus)	Many-to-many	0.29168	ENSMUSG00000067229Cyp2c66 cytochrome P450, family 2, subfamily c, polypeptide 66 [Source:MGI Symbol;Acc:MGI:1917138]	Region ComparisonAlignment (protein)Alignment (cDNA)Gene Tree (image)	19:39113898-39187072:1	76	76
Mouse (Mus musculus)	Many-to-many	0.29501	ENSMUSG00000067231Cyp2c65 cytochrome P450, family 2, subfamily c, polypeptide 65 [Source:MGI Symbol;Acc:MGI:1919553]	Region ComparisonAlignment (protein)Alignment (cDNA)Gene Tree (image)	19:39061015-39093944:1	76	76
Mouse (Mus musculus)	Many-to-many	0.29389	ENSMUSG00000074882Cyp2c68 cytochrome P450, family 2, subfamily c, polypeptide 68 [Source:MGI Symbol;Acc:MGI:3612287]	Region ComparisonAlignment (protein)Alignment (cDNA)Gene Tree (image)	19:39688834-39741054:-1	66	66
Mouse (Mus musculus)	Many-to-many	0.2734	ENSMUSG00000092008Cyp2c69 cytochrome P450, family 2, subfamily c, polypeptide 69 [Source:MGI Symbol;Acc:MGI:3721049]	Region ComparisonAlignment (protein)Alignment (cDNA)Gene Tree (image)	19:39842660-39886769:-1	67	67
Ferret (Mustela putorius furo)	1-to-many	0.40831	ENSMPUG00000017130Novel Ensembl prediction Uncharacterized protein [Source: UniProtKB/TrEMBL; acc: M3Z0B0]	Region ComparisonAlignment (protein)Alignment (cDNA)Gene Tree (image)	GL896923.1:9430763-9453555:-1	75	75
Microbat (Myotis lucifugus)	Many-to-many	0.28855	ENSMLUG00000025117Novel Ensembl prediction Uncharacterized protein [Source: UniProtKB/TrEMBL; acc: G1QAZ0]	Region ComparisonAlignment (protein)Alignment (cDNA)Gene Tree (image)	AAPE02060708:11252-32183:1	77	61
Microbat (Myotis lucifugus)	Many-to-many	0.26731	ENSMLUG00000028303Novel Ensembl prediction Uncharacterized protein [Source: UniProtKB/TrEMBL; acc: G1PYC1]	Region ComparisonAlignment (protein)Alignment (cDNA)Gene Tree (image)	GL429833:3373377-3400247:-1	78	79
Gibbon (Nomascus leucogenys)	1-to-1	0.63281	ENSNLEG00000013026CYP2C9 cytochrome P450, family 2, subfamily C, polypeptide 9 [Source:HGNC Symbol;Acc:HGNC:2623]	Region ComparisonAlignment (protein)Alignment (cDNA)Gene Tree (image)	GL397265.1:28501720-28539300:1	85	77
Pika (Ochotona princeps)	Many-to-many	n/a	ENSOPRG00000006128-	Region ComparisonAlignment (protein)Alignment (cDNA)Gene Tree (image)	GeneScaffold_5434:41844-190359:1	77	77
Pika (Ochotona princeps)	Many-to-many	n/a	ENSOPRG00000006137-	Region ComparisonAlignment (protein)Alignment (cDNA)Gene Tree (image)	GeneScaffold_5434:128908-138190:1	72	48
Pika (Ochotona princeps)	Many-to-many	n/a	ENSOPRG00000015340-	Region ComparisonAlignment (protein)Alignment (cDNA)Gene Tree (image)	GeneScaffold_2389:14403-143309:-1	63	63
Tilapia (Oreochromis niloticus)	Many-to-many	n/a	ENSONIG00000003847Novel Ensembl prediction Uncharacterized protein [Source: UniProtKB/TrEMBL; acc: I3J7K7]	Region ComparisonAlignment (protein)Alignment (cDNA)Gene Tree (image)	GL831494.1:20900-31345:-1	43	43
Tilapia (Oreochromis niloticus)	Many-to-many	n/a	ENSONIG00000003852Novel Ensembl prediction Uncharacterized protein [Source: UniProtKB/TrEMBL; acc: I3J7L2]	Region ComparisonAlignment (protein)Alignment (cDNA)Gene Tree (image)	GL831494.1:50299-58480:-1	45	45
Tilapia (Oreochromis niloticus)	Many-to-many	n/a	ENSONIG00000005899Novel Ensembl prediction Uncharacterized protein [Source: UniProtKB/TrEMBL; acc: I3JEY4]	Region ComparisonAlignment (protein)Alignment (cDNA)Gene Tree (image)	GL831556.1:288707-292501:-1	45	46
Rabbit (Oryctolagus cuniculus)	Many-to-many	0.2795	ENSOCUG00000012838Novel Ensembl prediction Uncharacterized protein [Source: UniProtKB/TrEMBL; acc: G1T462]	Region ComparisonAlignment (protein)Alignment (cDNA)Gene Tree (image)	AAGW02082379:3723-12070:1	74	43
Rabbit (Oryctolagus cuniculus)	Many-to-many	0.28203	ENSOCUG00000021378Novel Ensembl prediction Uncharacterized protein [Source: UniProtKB/TrEMBL; acc: G1SPF7]	Region ComparisonAlignment (protein)Alignment (cDNA)Gene Tree (image)	18:43808525-43846109:1	78	78
Rabbit (Oryctolagus cuniculus)	Many-to-many	0.31958	ENSOCUG00000021423Novel Ensembl prediction Uncharacterized protein [Source: UniProtKB/TrEMBL; acc: G1SGU2]	Region ComparisonAlignment (protein)Alignment (cDNA)Gene Tree (image)	18:42999123-43017784:1	64	56
Rabbit (Oryctolagus cuniculus)	Many-to-many	0.31698	ENSOCUG00000021501CYP2C5 Cytochrome P450 2C5 [Source: UniProtKB/Swiss-Prot; acc: P00179]	Region ComparisonAlignment (protein)Alignment (cDNA)Gene Tree (image)	18:42966905-42989190:1	77	76
Rabbit (Oryctolagus cuniculus)	Many-to-many	0.31367	ENSOCUG00000021831CYP2C4 Cytochrome P450 2C4 [Source: UniProtKB/TrEMBL; acc: G1TR70]	Region ComparisonAlignment (protein)Alignment (cDNA)Gene Tree (image)	18:43223861-43250628:-1	77	77
Rabbit (Oryctolagus cuniculus)	Many-to-many	0.24587	ENSOCUG00000022070Novel Ensembl prediction Uncharacterized protein [Source: UniProtKB/TrEMBL; acc: G1SQJ4]	Region ComparisonAlignment (protein)Alignment (cDNA)Gene Tree (image)	18:43441114-43464287:1	77	77
Rabbit (Oryctolagus cuniculus)	Many-to-many	0.21472	ENSOCUG00000023303Novel Ensembl prediction Uncharacterized protein [Source: UniProtKB/TrEMBL; acc: G1TY19]	Region ComparisonAlignment (protein)Alignment (cDNA)Gene Tree (image)	18:43122916-43150452:-1	79	51
Rabbit (Oryctolagus cuniculus)	Many-to-many	0.27552	ENSOCUG00000023358Novel Ensembl prediction Uncharacterized protein [Source: UniProtKB/TrEMBL; acc: G1U0H4]	Region ComparisonAlignment (protein)Alignment (cDNA)Gene Tree (image)	18:42874720-42896720:1	76	67
Rabbit (Oryctolagus cuniculus)	Many-to-many	0.3361	ENSOCUG00000023762Novel Ensembl prediction Uncharacterized protein [Source: UniProtKB/TrEMBL; acc: G1TGM1]	Region ComparisonAlignment (protein)Alignment (cDNA)Gene Tree (image)	18:43193423-43213555:-1	71	59
Rabbit (Oryctolagus cuniculus)	Many-to-many	0.28299	ENSOCUG00000024993Novel Ensembl prediction Uncharacterized protein [Source: UniProtKB/TrEMBL; acc: G1U815]	Region ComparisonAlignment (protein)Alignment (cDNA)Gene Tree (image)	18:43851785-43885520:1	77	77
Rabbit (Oryctolagus cuniculus)	Many-to-many	0.2728	ENSOCUG00000027103CYP2C16 Cytochrome P450 2C16 [Source: UniProtKB/Swiss-Prot; acc: P15123]	Region ComparisonAlignment (protein)Alignment (cDNA)Gene Tree (image)	18:43043962-43071365:1	77	77
Rabbit (Oryctolagus cuniculus)	Many-to-many	0.27841	ENSOCUG00000027933Novel Ensembl prediction Uncharacterized protein [Source: UniProtKB/TrEMBL; acc: G1U7M9]	Region ComparisonAlignment (protein)Alignment (cDNA)Gene Tree (image)	18:42733923-42755607:1	77	78
Rabbit (Oryctolagus cuniculus)	Many-to-many	0.33858	ENSOCUG00000029221Novel Ensembl prediction Uncharacterized protein [Source: UniProtKB/TrEMBL; acc: G1TKW9]	Region ComparisonAlignment (protein)Alignment (cDNA)Gene Tree (image)	18:42698018-42715645:1	71	72
Medaka (Oryzias latipes)	1-to-many	n/a	ENSORLG00000001225si:zfos-411a11.2 si:zfos-411a11.2 [Source:ZFIN;Acc:ZDB-GENE-131119-33]	Region ComparisonAlignment (protein)Alignment (cDNA)Gene Tree (image)	13:2362138-2368439:1	45	46
Bushbaby (Otolemur garnettii)	Many-to-many	0.39309	ENSOGAG00000024757Novel Ensembl prediction Uncharacterized protein [Source: UniProtKB/TrEMBL; acc: H0WUI0]	Region ComparisonAlignment (protein)Alignment (cDNA)Gene Tree (image)	GL873540.1:25547368-25575471:-1	76	77
Bushbaby (Otolemur garnettii)	Many-to-many	0.21069	ENSOGAG00000027010Novel Ensembl prediction Uncharacterized protein [Source: UniProtKB/TrEMBL; acc: H0WUH8]	Region ComparisonAlignment (protein)Alignment (cDNA)Gene Tree (image)	GL873527.1:39740979-39764212:1	86	86
Sheep (Ovis aries)	Many-to-many	0.31881	ENSOARG00000004828Novel Ensembl prediction Uncharacterized protein [Source: UniProtKB/TrEMBL; acc: W5P436]	Region ComparisonAlignment (protein)Alignment (cDNA)Gene Tree (image)	22:15607416-15638437:1	77	78
Sheep (Ovis aries)	Many-to-many	0.30214	ENSOARG00000005252Novel Ensembl prediction Uncharacterized protein [Source: UniProtKB/TrEMBL; acc: W5P5D3]	Region ComparisonAlignment (protein)Alignment (cDNA)Gene Tree (image)	22:15728458-15770635:1	80	80
Chimpanzee (Pan troglodytes)	1-to-1	0.2437	ENSPTRG00000002780CYP2C9 cytochrome P450, family 2, subfamily C, polypeptide 9 [Source:HGNC Symbol;Acc:HGNC:2623]	Region ComparisonAlignment (protein)Alignment (cDNA)Gene Tree (image)	10:94371687-94422612:1	99	99
Olive baboon (Papio anubis)	1-to-many	0.43548	ENSPANG00000021469Novel Ensembl prediction Uncharacterized protein [Source: UniProtKB/TrEMBL; acc: A0A096NN75]	Region ComparisonAlignment (protein)Alignment (cDNA)Gene Tree (image)	JH685546.1:811-19105:-1	92	52
Olive baboon (Papio anubis)	1-to-many	0.42214	ENSPANG00000021512Novel Ensembl prediction Uncharacterized protein [Source: UniProtKB/TrEMBL; acc: A0A096P5Q6]	Region ComparisonAlignment (protein)Alignment (cDNA)Gene Tree (image)	9:86759561-86775261:1	91	51
Chinese softshell turtle (Pelodiscus sinensis)	Many-to-many	n/a	ENSPSIG00000007949Novel Ensembl prediction Uncharacterized protein [Source: UniProtKB/TrEMBL; acc: K7FLL5]	Region ComparisonAlignment (protein)Alignment (cDNA)Gene Tree (image)	JH206826.1:12219-28376:1	57	57
Chinese softshell turtle (Pelodiscus sinensis)	Many-to-many	n/a	ENSPSIG00000008458Novel Ensembl prediction Uncharacterized protein [Source: UniProtKB/TrEMBL; acc: K7FMM2]	Region ComparisonAlignment (protein)Alignment (cDNA)Gene Tree (image)	JH210350.1:9417-26924:-1	47	52
Chinese softshell turtle (Pelodiscus sinensis)	Many-to-many	n/a	ENSPSIG00000008659Novel Ensembl prediction Uncharacterized protein [Source: UniProtKB/TrEMBL; acc: K7FP12]	Region ComparisonAlignment (protein)Alignment (cDNA)Gene Tree (image)	JH210350.1:89281-98649:-1	58	59
Chinese softshell turtle (Pelodiscus sinensis)	Many-to-many	n/a	ENSPSIG00000009829Novel Ensembl prediction Uncharacterized protein [Source: UniProtKB/TrEMBL; acc: K7FT95]	Region ComparisonAlignment (protein)Alignment (cDNA)Gene Tree (image)	JH206826.1:56603-73463:1	52	56
Chinese softshell turtle (Pelodiscus sinensis)	Many-to-many	n/a	ENSPSIG00000017519Novel Ensembl prediction Uncharacterized protein [Source: UniProtKB/TrEMBL; acc: K7GI26]	Region ComparisonAlignment (protein)Alignment (cDNA)Gene Tree (image)	JH204874.1:447-9876:1	55	55
Lamprey (Petromyzon marinus)	1-to-many	n/a	ENSPMAG00000001674cyp2k31 cytochrome P450, family 2, subfamily k, polypeptide 31 [Source:ZFIN;Acc:ZDB-GENE-091113-2]	Region ComparisonAlignment (protein)Alignment (cDNA)Gene Tree (image)	GL477372:10316-22460:-1	40	41
Amazon molly (Poecilia formosa)	Many-to-many	n/a	ENSPFOG00000015659-	Region ComparisonAlignment (protein)Alignment (cDNA)Gene Tree (image)	KI519658.1:1292668-1304823:1	37	43
Amazon molly (Poecilia formosa)	Many-to-many	n/a	ENSPFOG00000024283-	Region ComparisonAlignment (protein)Alignment (cDNA)Gene Tree (image)	KI519658.1:1274024-1284808:1	44	44
Orangutan (Pongo abelii)	1-to-1	0.43821	ENSPPYG00000002504CYP2C9 cytochrome P450, family 2, subfamily C, polypeptide 9 [Source:HGNC Symbol;Acc:HGNC:2623]	Region ComparisonAlignment (protein)Alignment (cDNA)Gene Tree (image)	10:93689175-93740144:1	93	76
Hyrax (Procavia capensis)	Many-to-many	n/a	ENSPCAG00000002231-	Region ComparisonAlignment (protein)Alignment (cDNA)Gene Tree (image)	GeneScaffold_1733:48071-142779:1	73	73
Hyrax (Procavia capensis)	Many-to-many	n/a	ENSPCAG00000002783-	Region ComparisonAlignment (protein)Alignment (cDNA)Gene Tree (image)	scaffold_42358:574-21541:-1	75	40
Hyrax (Procavia capensis)	Many-to-many	n/a	ENSPCAG00000007636-	Region ComparisonAlignment (protein)Alignment (cDNA)Gene Tree (image)	GeneScaffold_5442:826-41500:1	69	45
Megabat (Pteropus vampyrus)	1-to-many	n/a	ENSPVAG00000003047-	Region ComparisonAlignment (protein)Alignment (cDNA)Gene Tree (image)	GeneScaffold_1750:15584-46263:-1	61	61
Rat (Rattus norvegicus)	Many-to-many	0.28432	ENSRNOG00000021405LOC100361547 Cytochrome P450, family 2, subfamily c, polypeptide 7-like [Source:RGD Symbol;Acc:2319920]	Region ComparisonAlignment (protein)Alignment (cDNA)Gene Tree (image)	1:148053687-148119857:-1	72	72
Rat (Rattus norvegicus)	Many-to-many	0.23914	ENSRNOG00000024016Cyp2c6v1 cytochrome P450, family 2, subfamily C, polypeptide 6, variant 1 [Source:RGD Symbol;Acc:619934]	Region ComparisonAlignment (protein)Alignment (cDNA)Gene Tree (image)	1:147713898-147888007:1	75	75
Rat (Rattus norvegicus)	Many-to-many	0.26569	ENSRNOG00000047945Cyp2c12 cytochrome P450, family 2, subfamily c, polypeptide 12 [Source:RGD Symbol;Acc:2470]	Region ComparisonAlignment (protein)Alignment (cDNA)Gene Tree (image)	1:258709721-258766881:-1	67	67
Rat (Rattus norvegicus)	Many-to-many	0.28683	ENSRNOG00000049464Cyp2c13 cytochrome P450, family 2, subfamily c, polypeptide 13 [Source:RGD Symbol;Acc:620363]	Region ComparisonAlignment (protein)Alignment (cDNA)Gene Tree (image)	1:258796624-258877023:-1	67	67
Rat (Rattus norvegicus)	Many-to-many	0.28696	ENSRNOG00000054181AC120070.1 Protein LOC100361547 [Source: UniProtKB/TrEMBL; acc: D4A253]	Region ComparisonAlignment (protein)Alignment (cDNA)Gene Tree (image)	1:148240504-148287217:1	70	63
Tasmanian devil (Sarcophilus harrisii)	Many-to-many	0.20781	ENSSHAG00000014039Novel Ensembl prediction Uncharacterized protein [Source: UniProtKB/TrEMBL; acc: G3WM46]	Region ComparisonAlignment (protein)Alignment (cDNA)Gene Tree (image)	GL834453.1:1380136-1403728:-1	67	61
Tasmanian devil (Sarcophilus harrisii)	Many-to-many	0.18665	ENSSHAG00000014252Novel Ensembl prediction Uncharacterized protein [Source: UniProtKB/TrEMBL; acc: G3WMU6]	Region ComparisonAlignment (protein)Alignment (cDNA)Gene Tree (image)	GL834453.1:1428789-1454176:-1	66	67
Shrew (Sorex araneus)	Many-to-many	n/a	ENSSARG00000007175-	Region ComparisonAlignment (protein)Alignment (cDNA)Gene Tree (image)	GeneScaffold_3417:58-112836:1	68	59
Shrew (Sorex araneus)	Many-to-many	n/a	ENSSARG00000010196-	Region ComparisonAlignment (protein)Alignment (cDNA)Gene Tree (image)	GeneScaffold_3418:6314-110657:-1	77	77
Shrew (Sorex araneus)	Many-to-many	n/a	ENSSARG00000011581-	Region ComparisonAlignment (protein)Alignment (cDNA)Gene Tree (image)	GeneScaffold_1602:99704-106264:1	68	38
Shrew (Sorex araneus)	Many-to-many	n/a	ENSSARG00000012047-	Region ComparisonAlignment (protein)Alignment (cDNA)Gene Tree (image)	GeneScaffold_5210:4973-35314:1	49	49
Pig (Sus scrofa)	Many-to-many	0.32641	ENSSSCG00000010487Novel Ensembl prediction Uncharacterized protein [Source: UniProtKB/TrEMBL; acc: F1SC63]	Region ComparisonAlignment (protein)Alignment (cDNA)Gene Tree (image)	14:116112794-116144358:1	79	62
Pig (Sus scrofa)	Many-to-many	0.34275	ENSSSCG00000010488Novel Ensembl prediction Sus scrofa cytochrome P450 2C49 (CYP2C49), mRNA. [Source:RefSeq mRNA;Acc:NM_214420]	Region ComparisonAlignment (protein)Alignment (cDNA)Gene Tree (image)	14:116204589-116244868:1	79	79
Pig (Sus scrofa)	Many-to-many	0.36957	ENSSSCG00000024537Novel Ensembl prediction Uncharacterized protein [Source: UniProtKB/TrEMBL; acc: I3LVH4]	Region ComparisonAlignment (protein)Alignment (cDNA)Gene Tree (image)	14:115918187-115931290:1	73	49
Pig (Sus scrofa)	Many-to-many	0.33791	ENSSSCG00000026798CYP2C42 Sus scrofa cytochrome P450 C42 (CYP2C42), mRNA. [Source:RefSeq mRNA;Acc:NM_001167835]	Region ComparisonAlignment (protein)Alignment (cDNA)Gene Tree (image)	14:116299374-116337991:1	80	80
Zebra Finch (Taeniopygia guttata)	Many-to-many	n/a	ENSTGUG00000007197Novel Ensembl prediction Uncharacterized protein [Source: UniProtKB/TrEMBL; acc: H0ZA72]	Region ComparisonAlignment (protein)Alignment (cDNA)Gene Tree (image)	6:15482691-15488253:1	55	56
Zebra Finch (Taeniopygia guttata)	Many-to-many	n/a	ENSTGUG00000007772Novel Ensembl prediction Uncharacterized protein [Source: UniProtKB/TrEMBL; acc: H0ZBT4]	Region ComparisonAlignment (protein)Alignment (cDNA)Gene Tree (image)	6:16622822-16629453:-1	56	57
Fugu (Takifugu rubripes)	1-to-many	n/a	ENSTRUG00000015833si:zfos-411a11.2 si:zfos-411a11.2 [Source:ZFIN;Acc:ZDB-GENE-131119-33]	Region ComparisonAlignment (protein)Alignment (cDNA)Gene Tree (image)	scaffold_19:1837958-1844620:1	44	45
Tarsier (Tarsius syrichta)	Many-to-many	n/a	ENSTSYG00000010546-	Region ComparisonAlignment (protein)Alignment (cDNA)Gene Tree (image)	GeneScaffold_3953:3612-25549:1	78	78
Tarsier (Tarsius syrichta)	Many-to-many	n/a	ENSTSYG00000014705-	Region ComparisonAlignment (protein)Alignment (cDNA)Gene Tree (image)	GeneScaffold_6091:3710-16968:1	69	69
Tetraodon (Tetraodon nigroviridis)	1-to-many	n/a	ENSTNIG00000019011si:zfos-411a11.2 si:zfos-411a11.2 [Source:ZFIN;Acc:ZDB-GENE-131119-33]	Region ComparisonAlignment (protein)Alignment (cDNA)Gene Tree (image)	16:6238631-6241940:1	45	46
Tree Shrew (Tupaia belangeri)	1-to-many	n/a	ENSTBEG00000005759-	Region ComparisonAlignment (protein)Alignment (cDNA)Gene Tree (image)	scaffold_86852:352-18272:-1	74	56
Alpaca (Vicugna pacos)	Many-to-many	n/a	ENSVPAG00000002059-	Region ComparisonAlignment (protein)Alignment (cDNA)Gene Tree (image)	GeneScaffold_1616:3394-115654:-1	72	71
Alpaca (Vicugna pacos)	Many-to-many	n/a	ENSVPAG00000002061-	Region ComparisonAlignment (protein)Alignment (cDNA)Gene Tree (image)	GeneScaffold_1616:60845-91920:1	82	82
Alpaca (Vicugna pacos)	Many-to-many	n/a	ENSVPAG00000011554-	Region ComparisonAlignment (protein)Alignment (cDNA)Gene Tree (image)	scaffold_4614:12370-47444:-1	81	70
Xenopus (Xenopus tropicalis)	1-to-many	n/a	ENSXETG00000009671Novel Ensembl prediction Uncharacterized protein [Source: UniProtKB/TrEMBL; acc: F6XYX7]	Region ComparisonAlignment (protein)Alignment (cDNA)Gene Tree (image)	GL173117.1:18711-27610:-1	53	54
Platyfish (Xiphophorus maculatus)	Many-to-many	n/a	ENSXMAG00000005997Novel Ensembl prediction Uncharacterized protein [Source: UniProtKB/TrEMBL; acc: M3ZUZ9]	Region ComparisonAlignment (protein)Alignment (cDNA)Gene Tree (image)	JH557176.1:64905-74550:1	39	39
Platyfish (Xiphophorus maculatus)	Many-to-many	n/a	ENSXMAG00000006030Novel Ensembl prediction Uncharacterized protein [Source: UniProtKB/TrEMBL; acc: M3ZV01]	Region ComparisonAlignment (protein)Alignment (cDNA)Gene Tree (image)	JH557176.1:81675-86412:1	40	27

## Sheet: CYP2C18
Species	Type	dN/dS	Ensembl identifier & gene name	Compare	Location	Target %id	Query %id
Panda (Ailuropoda melanoleuca)	1-to-many	0.45665	ENSAMEG00000006243Novel Ensembl prediction Uncharacterized protein [Source: UniProtKB/TrEMBL; acc: G1LI74]	Region ComparisonAlignment (protein)Alignment (cDNA)Gene Tree (image)	GL195510.1:10718-37229:-1	73	74
Duck (Anas platyrhynchos)	1-to-many	n/a	ENSAPLG00000003077Novel Ensembl prediction Cytochrome P450 2H1; Uncharacterized protein [Source: UniProtKB/TrEMBL; acc: R0JJ64]	Region ComparisonAlignment (protein)Alignment (cDNA)Gene Tree (image)	KB743728.1:1028382-1037143:-1	55	55
Anole lizard (Anolis carolinensis)	Many-to-many	n/a	ENSACAG00000003630Novel Ensembl prediction Uncharacterized protein [Source: UniProtKB/TrEMBL; acc: L7MZL2]	Region ComparisonAlignment (protein)Alignment (cDNA)Gene Tree (image)	GL343274.1:1268879-1309429:1	59	60
Anole lizard (Anolis carolinensis)	Many-to-many	n/a	ENSACAG00000010182Novel Ensembl prediction Uncharacterized protein [Source: UniProtKB/TrEMBL; acc: G1KK45]	Region ComparisonAlignment (protein)Alignment (cDNA)Gene Tree (image)	1:16287664-16303364:1	59	59
Anole lizard (Anolis carolinensis)	Many-to-many	n/a	ENSACAG00000014531Novel Ensembl prediction Uncharacterized protein [Source: UniProtKB/TrEMBL; acc: L7N018]	Region ComparisonAlignment (protein)Alignment (cDNA)Gene Tree (image)	GL343274.1:928980-939848:-1	54	50
Anole lizard (Anolis carolinensis)	Many-to-many	n/a	ENSACAG00000014592Novel Ensembl prediction Uncharacterized protein [Source: UniProtKB/TrEMBL; acc: H9GM35]	Region ComparisonAlignment (protein)Alignment (cDNA)Gene Tree (image)	GL343274.1:903177-922173:-1	56	57
Anole lizard (Anolis carolinensis)	Many-to-many	n/a	ENSACAG00000022573Novel Ensembl prediction Uncharacterized protein [Source: UniProtKB/TrEMBL; acc: L7MZT3]	Region ComparisonAlignment (protein)Alignment (cDNA)Gene Tree (image)	GL343274.1:1073491-1205310:1	58	59
Anole lizard (Anolis carolinensis)	Many-to-many	n/a	ENSACAG00000023926Novel Ensembl prediction Uncharacterized protein [Source: UniProtKB/TrEMBL; acc: H9GTD1]	Region ComparisonAlignment (protein)Alignment (cDNA)Gene Tree (image)	GL343274.1:1228542-1242539:-1	58	59
Anole lizard (Anolis carolinensis)	Many-to-many	n/a	ENSACAG00000027231Novel Ensembl prediction Uncharacterized protein [Source: UniProtKB/TrEMBL; acc: H9GL55]	Region ComparisonAlignment (protein)Alignment (cDNA)Gene Tree (image)	GL343274.1:1254952-1263069:-1	57	57
Anole lizard (Anolis carolinensis)	Many-to-many	n/a	ENSACAG00000029195Novel Ensembl prediction Uncharacterized protein [Source: UniProtKB/TrEMBL; acc: R4G9K8]	Region ComparisonAlignment (protein)Alignment (cDNA)Gene Tree (image)	GL343274.1:926154-1115378:-1	54	54
Cave fish (Astyanax mexicanus)	1-to-many	n/a	ENSAMXG00000009778si:zfos-411a11.2 si:zfos-411a11.2 [Source:ZFIN;Acc:ZDB-GENE-131119-33]	Region ComparisonAlignment (protein)Alignment (cDNA)Gene Tree (image)	KB872172.1:54788-61836:-1	46	41
Cow (Bos taurus)	Many-to-many	0.45686	ENSBTAG00000020375Novel Ensembl prediction Uncharacterized protein [Source: UniProtKB/TrEMBL; acc: F1MEU8]	Region ComparisonAlignment (protein)Alignment (cDNA)Gene Tree (image)	26:16130565-16159314:1	76	77
Cow (Bos taurus)	Many-to-many	0.36966	ENSBTAG00000023955Novel Ensembl prediction Uncharacterized protein [Source: UniProtKB/TrEMBL; acc: F1N6N4]	Region ComparisonAlignment (protein)Alignment (cDNA)Gene Tree (image)	26:16231617-16288568:1	79	79
Cow (Bos taurus)	Many-to-many	0.39194	ENSBTAG00000037559CYP2C18 Bos taurus cytochrome P450, family 2, subfamily C, polypeptide 18 (CYP2C18), mRNA. [Source:RefSeq mRNA;Acc:NM_001076051]	Region ComparisonAlignment (protein)Alignment (cDNA)Gene Tree (image)	26:15931985-15973325:1	80	80
Cow (Bos taurus)	Many-to-many	0.27808	ENSBTAG00000037795CYP2C87 Bos taurus cytochrome P450, family 2, subfamily C, polypeptide 87 (CYP2C87), mRNA. [Source:RefSeq mRNA;Acc:NM_001076427]	Region ComparisonAlignment (protein)Alignment (cDNA)Gene Tree (image)	26:16030292-16065395:1	78	79
Marmoset (Callithrix jacchus)	1-to-1	0.315	ENSCJAG00000015888CYP2C18 cytochrome P450, family 2, subfamily C, polypeptide 18 [Source:HGNC Symbol;Acc:HGNC:2620]	Region ComparisonAlignment (protein)Alignment (cDNA)Gene Tree (image)	12:81430770-81796928:1	93	93
Dog (Canis lupus familiaris)	1-to-many	0.30437	ENSCAFG00000008099Novel Ensembl prediction cytochrome P450 2C21 [Source:RefSeq peptide;Acc:NP_001183973]	Region ComparisonAlignment (protein)Alignment (cDNA)Gene Tree (image)	28:8727010-8750427:-1	69	69
Sloth (Choloepus hoffmanni)	Many-to-many	n/a	ENSCHOG00000000502-	Region ComparisonAlignment (protein)Alignment (cDNA)Gene Tree (image)	GeneScaffold_3811:1315-14300:1	67	68
Sloth (Choloepus hoffmanni)	Many-to-many	n/a	ENSCHOG00000001972-	Region ComparisonAlignment (protein)Alignment (cDNA)Gene Tree (image)	GeneScaffold_1785:3138-16947:1	78	69
Zebrafish (Danio rerio)	Many-to-many	n/a	ENSDARG00000068493si:zfos-411a11.2 si:zfos-411a11.2 [Source:ZFIN;Acc:ZDB-GENE-131119-33]	Region ComparisonAlignment (protein)Alignment (cDNA)Gene Tree (image)	15:88262-92917:-1	47	47
Zebrafish (Danio rerio)	Many-to-many	n/a	ENSDARG00000101423cyp2y3 cytochrome P450, family 2, subfamily Y, polypeptide 3 [Source:ZFIN;Acc:ZDB-GENE-050522-490]	Region ComparisonAlignment (protein)Alignment (cDNA)Gene Tree (image)	15:98232-104338:-1	45	45
Armadillo (Dasypus novemcinctus)	Many-to-many	0.5003	ENSDNOG00000013382-	Region ComparisonAlignment (protein)Alignment (cDNA)Gene Tree (image)	JH577257.1:1282535-1311830:1	73	73
Armadillo (Dasypus novemcinctus)	Many-to-many	0.51318	ENSDNOG00000034248-	Region ComparisonAlignment (protein)Alignment (cDNA)Gene Tree (image)	JH577257.1:1399718-1405915:1	73	42
Armadillo (Dasypus novemcinctus)	Many-to-many	0.52634	ENSDNOG00000037794-	Region ComparisonAlignment (protein)Alignment (cDNA)Gene Tree (image)	JH567252.1:65437-80448:-1	73	77
Lesser hedgehog tenrec (Echinops telfairi)	1-to-many	n/a	ENSETEG00000006120-	Region ComparisonAlignment (protein)Alignment (cDNA)Gene Tree (image)	GeneScaffold_1974:2908-14025:1	61	53
Horse (Equus caballus)	Many-to-many	0.38199	ENSECAG00000000871Novel Ensembl prediction Equus caballus cytochrome P450 2C92 (CYP2C92), mRNA. [Source:RefSeq mRNA;Acc:NM_001101652]	Region ComparisonAlignment (protein)Alignment (cDNA)Gene Tree (image)	1:33990550-34032723:1	81	81
Horse (Equus caballus)	Many-to-many	0.44933	ENSECAG00000005361Novel Ensembl prediction Uncharacterized protein [Source: UniProtKB/TrEMBL; acc: F7CIC0]	Region ComparisonAlignment (protein)Alignment (cDNA)Gene Tree (image)	1:34143324-34174512:1	79	69
Horse (Equus caballus)	Many-to-many	0.47584	ENSECAG00000005643Novel Ensembl prediction Uncharacterized protein [Source: UniProtKB/TrEMBL; acc: F7CQZ6]	Region ComparisonAlignment (protein)Alignment (cDNA)Gene Tree (image)	1:34382342-34409497:1	79	79
Horse (Equus caballus)	Many-to-many	0.36245	ENSECAG00000008208Novel Ensembl prediction Uncharacterized protein [Source: UniProtKB/TrEMBL; acc: F6Y342]	Region ComparisonAlignment (protein)Alignment (cDNA)Gene Tree (image)	1:34426035-34453586:1	81	81
Horse (Equus caballus)	Many-to-many	0.35029	ENSECAG00000011584Novel Ensembl prediction Uncharacterized protein [Source: UniProtKB/TrEMBL; acc: F7AQT9]	Region ComparisonAlignment (protein)Alignment (cDNA)Gene Tree (image)	1:34617159-34648231:-1	84	84
Hedgehog (Erinaceus europaeus)	1-to-many	n/a	ENSEEUG00000014883-	Region ComparisonAlignment (protein)Alignment (cDNA)Gene Tree (image)	GeneScaffold_4213:3870-31419:1	71	46
Cat (Felis catus)	1-to-many	0.54599	ENSFCAG00000028217Novel Ensembl prediction Uncharacterized protein {ECO:0000313|Ensembl:ENSFCAP00000022775} [Source: UniProtKB/TrEMBL; acc: M3X823]	Region ComparisonAlignment (protein)Alignment (cDNA)Gene Tree (image)	D2:56712214-56744603:1	74	74
Flycatcher (Ficedula albicollis)	Many-to-many	n/a	ENSFALG00000007169Novel Ensembl prediction Uncharacterized protein [Source: UniProtKB/TrEMBL; acc: U3JXI4]	Region ComparisonAlignment (protein)Alignment (cDNA)Gene Tree (image)	JH603177.1:8663146-8671300:1	56	57
Flycatcher (Ficedula albicollis)	Many-to-many	n/a	ENSFALG00000007383Novel Ensembl prediction Uncharacterized protein [Source: UniProtKB/TrEMBL; acc: U3JY53]	Region ComparisonAlignment (protein)Alignment (cDNA)Gene Tree (image)	JH603177.1:9811869-9823878:-1	55	55
Cod (Gadus morhua)	1-to-many	n/a	ENSGMOG00000018456si:zfos-411a11.2 si:zfos-411a11.2 [Source:ZFIN;Acc:ZDB-GENE-131119-33]	Region ComparisonAlignment (protein)Alignment (cDNA)Gene Tree (image)	GeneScaffold_816:170060-175881:-1	44	43
Chicken (Gallus gallus)	Many-to-many	n/a	ENSGALG00000005469Novel Ensembl prediction cytochrome P-450 2C45 [Source:RefSeq peptide;Acc:NP_001001752]	Region ComparisonAlignment (protein)Alignment (cDNA)Gene Tree (image)	6:16127455-16132383:1	49	41
Chicken (Gallus gallus)	Many-to-many	n/a	ENSGALG00000005795CYP2H1 cytochrome P450 2H1 precursor [Source:RefSeq peptide;Acc:NP_001001616]	Region ComparisonAlignment (protein)Alignment (cDNA)Gene Tree (image)	6:17129992-17137315:-1	56	56
Chicken (Gallus gallus)	Many-to-many	n/a	ENSGALG00000023925Novel Ensembl prediction Uncharacterized protein [Source: UniProtKB/TrEMBL; acc: F1P5U6]	Region ComparisonAlignment (protein)Alignment (cDNA)Gene Tree (image)	6:16117861-16121379:1	53	35
Chicken (Gallus gallus)	Many-to-many	n/a	ENSGALG00000026793Novel Ensembl prediction Uncharacterized protein [Source: UniProtKB/TrEMBL; acc: E1C5A9]	Region ComparisonAlignment (protein)Alignment (cDNA)Gene Tree (image)	6:16736688-16742669:-1	55	44
Stickleback (Gasterosteus aculeatus)	1-to-many	n/a	ENSGACG00000012840si:zfos-411a11.2 si:zfos-411a11.2 [Source:ZFIN;Acc:ZDB-GENE-131119-33]	Region ComparisonAlignment (protein)Alignment (cDNA)Gene Tree (image)	groupI:16588424-16592719:-1	45	46
Gorilla (Gorilla gorilla gorilla)	1-to-1	n/a	ENSGGOG00000007842CYP2C18 cytochrome P450, family 2, subfamily C, polypeptide 18 [Source:HGNC Symbol;Acc:HGNC:2620]	Region ComparisonAlignment (protein)Alignment (cDNA)Gene Tree (image)	10:107939887-107997018:1	98	99
Squirrel (Ictidomys tridecemlineatus)	1-to-many	0.29322	ENSSTOG00000019513Novel Ensembl prediction Uncharacterized protein [Source: UniProtKB/TrEMBL; acc: I3N7E0]	Region ComparisonAlignment (protein)Alignment (cDNA)Gene Tree (image)	JH393411.1:482314-522788:-1	82	82
Squirrel (Ictidomys tridecemlineatus)	1-to-many	0.30443	ENSSTOG00000022653Novel Ensembl prediction Uncharacterized protein [Source: UniProtKB/TrEMBL; acc: I3LWV2]	Region ComparisonAlignment (protein)Alignment (cDNA)Gene Tree (image)	JH393411.1:558914-591878:-1	81	75
Squirrel (Ictidomys tridecemlineatus)	1-to-many	0.33022	ENSSTOG00000026122Novel Ensembl prediction Uncharacterized protein [Source: UniProtKB/TrEMBL; acc: I3MZ43]	Region ComparisonAlignment (protein)Alignment (cDNA)Gene Tree (image)	JH393411.1:438591-468424:-1	81	81
Coelacanth (Latimeria chalumnae)	Many-to-many	n/a	ENSLACG00000009428Novel Ensembl prediction Uncharacterized protein [Source: UniProtKB/TrEMBL; acc: H3AM34]	Region ComparisonAlignment (protein)Alignment (cDNA)Gene Tree (image)	JH127871.1:420140-476678:1	51	56
Coelacanth (Latimeria chalumnae)	Many-to-many	n/a	ENSLACG00000010209Novel Ensembl prediction Uncharacterized protein [Source: UniProtKB/TrEMBL; acc: H3APN0]	Region ComparisonAlignment (protein)Alignment (cDNA)Gene Tree (image)	JH127871.1:481625-526663:1	53	53
Coelacanth (Latimeria chalumnae)	Many-to-many	n/a	ENSLACG00000011327Novel Ensembl prediction Uncharacterized protein [Source: UniProtKB/TrEMBL; acc: H3AT94]	Region ComparisonAlignment (protein)Alignment (cDNA)Gene Tree (image)	JH127922.1:591204-639804:-1	51	40
Spotted gar (Lepisosteus oculatus)	1-to-many	n/a	ENSLOCG00000010655si:zfos-411a11.2 si:zfos-411a11.2 [Source:ZFIN;Acc:ZDB-GENE-131119-33]	Region ComparisonAlignment (protein)Alignment (cDNA)Gene Tree (image)	LG10:26871250-26885626:-1	44	45
Elephant (Loxodonta africana)	Many-to-many	0.4685	ENSLAFG00000004089Novel Ensembl prediction Uncharacterized protein [Source: UniProtKB/TrEMBL; acc: G3TNT2]	Region ComparisonAlignment (protein)Alignment (cDNA)Gene Tree (image)	scaffold_10:23565759-23909546:1	78	79
Elephant (Loxodonta africana)	Many-to-many	0.43971	ENSLAFG00000015392Novel Ensembl prediction Uncharacterized protein [Source: UniProtKB/TrEMBL; acc: G3TF21]	Region ComparisonAlignment (protein)Alignment (cDNA)Gene Tree (image)	scaffold_10:23085237-23124625:1	74	74
Elephant (Loxodonta africana)	Many-to-many	0.56313	ENSLAFG00000015396Novel Ensembl prediction Uncharacterized protein [Source: UniProtKB/TrEMBL; acc: G3TF23]	Region ComparisonAlignment (protein)Alignment (cDNA)Gene Tree (image)	scaffold_10:23366867-23451038:-1	71	72
Macaque (Macaca mulatta)	1-to-1	0.30118	ENSMMUG00000018330CYP2C18 Cytochrome P450 2C18; Uncharacterized protein [Source: UniProtKB/TrEMBL; acc: E0V8I5]	Region ComparisonAlignment (protein)Alignment (cDNA)Gene Tree (image)	9:94146008-94182197:1	96	96
Wallaby (Macropus eugenii)	Many-to-many	n/a	ENSMEUG00000000882-	Region ComparisonAlignment (protein)Alignment (cDNA)Gene Tree (image)	GeneScaffold_2331:8142-38352:1	55	48
Wallaby (Macropus eugenii)	Many-to-many	n/a	ENSMEUG00000002799-	Region ComparisonAlignment (protein)Alignment (cDNA)Gene Tree (image)	GeneScaffold_2330:3197-99468:1	66	66
Wallaby (Macropus eugenii)	Many-to-many	n/a	ENSMEUG00000009508-	Region ComparisonAlignment (protein)Alignment (cDNA)Gene Tree (image)	GeneScaffold_2333:7002-44184:1	67	67
Turkey (Meleagris gallopavo)	Many-to-many	n/a	ENSMGAG00000006918Novel Ensembl prediction Uncharacterized protein [Source: UniProtKB/TrEMBL; acc: G1N558]	Region ComparisonAlignment (protein)Alignment (cDNA)Gene Tree (image)	8:19240580-19249402:1	48	48
Turkey (Meleagris gallopavo)	Many-to-many	n/a	ENSMGAG00000007601Novel Ensembl prediction Uncharacterized protein [Source: UniProtKB/TrEMBL; acc: G1N6S4]	Region ComparisonAlignment (protein)Alignment (cDNA)Gene Tree (image)	8:19715016-19724587:-1	58	52
Mouse Lemur (Microcebus murinus)	1-to-1	n/a	ENSMICG00000002143CYP2C18 cytochrome P450, family 2, subfamily C, polypeptide 18 [Source:HGNC Symbol;Acc:HGNC:2620]	Region ComparisonAlignment (protein)Alignment (cDNA)Gene Tree (image)	GeneScaffold_1051:4642-39659:1	64	64
Opossum (Monodelphis domestica)	Many-to-many	0.24071	ENSMODG00000005361Novel Ensembl prediction Uncharacterized protein [Source: UniProtKB/TrEMBL; acc: F6YLC4]	Region ComparisonAlignment (protein)Alignment (cDNA)Gene Tree (image)	1:76489213-76508342:-1	68	69
Opossum (Monodelphis domestica)	Many-to-many	0.23517	ENSMODG00000005374Novel Ensembl prediction Uncharacterized protein [Source: UniProtKB/TrEMBL; acc: F6YL42]	Region ComparisonAlignment (protein)Alignment (cDNA)Gene Tree (image)	1:76528583-76553024:-1	66	67
Opossum (Monodelphis domestica)	Many-to-many	0.22716	ENSMODG00000005439Novel Ensembl prediction Uncharacterized protein [Source: UniProtKB/TrEMBL; acc: F7D0J8]	Region ComparisonAlignment (protein)Alignment (cDNA)Gene Tree (image)	1:76559716-76607259:-1	68	69
Opossum (Monodelphis domestica)	Many-to-many	0.19826	ENSMODG00000005516Novel Ensembl prediction Uncharacterized protein [Source: UniProtKB/TrEMBL; acc: F7G5J4]	Region ComparisonAlignment (protein)Alignment (cDNA)Gene Tree (image)	1:76627968-76652670:-1	65	66
Mouse (Mus musculus)	1-to-1	0.29314	ENSMUSG00000025002Cyp2c55 cytochrome P450, family 2, subfamily c, polypeptide 55 [Source:MGI Symbol;Acc:MGI:1919332]	Region ComparisonAlignment (protein)Alignment (cDNA)Gene Tree (image)	19:39007019-39042693:1	76	76
Ferret (Mustela putorius furo)	1-to-many	0.44175	ENSMPUG00000017130Novel Ensembl prediction Uncharacterized protein [Source: UniProtKB/TrEMBL; acc: M3Z0B0]	Region ComparisonAlignment (protein)Alignment (cDNA)Gene Tree (image)	GL896923.1:9430763-9453555:-1	74	74
Microbat (Myotis lucifugus)	Many-to-many	0.32645	ENSMLUG00000025117Novel Ensembl prediction Uncharacterized protein [Source: UniProtKB/TrEMBL; acc: G1QAZ0]	Region ComparisonAlignment (protein)Alignment (cDNA)Gene Tree (image)	AAPE02060708:11252-32183:1	77	62
Microbat (Myotis lucifugus)	Many-to-many	0.32286	ENSMLUG00000028303Novel Ensembl prediction Uncharacterized protein [Source: UniProtKB/TrEMBL; acc: G1PYC1]	Region ComparisonAlignment (protein)Alignment (cDNA)Gene Tree (image)	GL429833:3373377-3400247:-1	79	79
Pika (Ochotona princeps)	1-to-many	n/a	ENSOPRG00000015711-	Region ComparisonAlignment (protein)Alignment (cDNA)Gene Tree (image)	scaffold_5530:77006-86031:1	78	43
Pika (Ochotona princeps)	1-to-many	n/a	ENSOPRG00000015925-	Region ComparisonAlignment (protein)Alignment (cDNA)Gene Tree (image)	scaffold_3237:66174-139243:-1	75	75
Tilapia (Oreochromis niloticus)	Many-to-many	n/a	ENSONIG00000003847Novel Ensembl prediction Uncharacterized protein [Source: UniProtKB/TrEMBL; acc: I3J7K7]	Region ComparisonAlignment (protein)Alignment (cDNA)Gene Tree (image)	GL831494.1:20900-31345:-1	43	43
Tilapia (Oreochromis niloticus)	Many-to-many	n/a	ENSONIG00000003852Novel Ensembl prediction Uncharacterized protein [Source: UniProtKB/TrEMBL; acc: I3J7L2]	Region ComparisonAlignment (protein)Alignment (cDNA)Gene Tree (image)	GL831494.1:50299-58480:-1	45	45
Tilapia (Oreochromis niloticus)	Many-to-many	n/a	ENSONIG00000005899Novel Ensembl prediction Uncharacterized protein [Source: UniProtKB/TrEMBL; acc: I3JEY4]	Region ComparisonAlignment (protein)Alignment (cDNA)Gene Tree (image)	GL831556.1:288707-292501:-1	46	46
Rabbit (Oryctolagus cuniculus)	1-to-many	0.49074	ENSOCUG00000015280CYP2C2 cytochrome P450 2C2 precursor [Source:RefSeq peptide;Acc:NP_001164584]	Region ComparisonAlignment (protein)Alignment (cDNA)Gene Tree (image)	18:42661548-42686571:1	73	74
Rabbit (Oryctolagus cuniculus)	1-to-many	0.41088	ENSOCUG00000020972CYP2C14 cytochrome P450 2C14 precursor [Source:RefSeq peptide;Acc:NP_001164591]	Region ComparisonAlignment (protein)Alignment (cDNA)Gene Tree (image)	18:42381502-42423096:1	78	78
Rabbit (Oryctolagus cuniculus)	1-to-many	0.35698	ENSOCUG00000025705Novel Ensembl prediction Uncharacterized protein [Source: UniProtKB/TrEMBL; acc: G1TXM8]	Region ComparisonAlignment (protein)Alignment (cDNA)Gene Tree (image)	18:42345475-42370076:1	77	78
Rabbit (Oryctolagus cuniculus)	1-to-many	0.51163	ENSOCUG00000027182Novel Ensembl prediction Uncharacterized protein [Source: UniProtKB/TrEMBL; acc: G1TUI7]	Region ComparisonAlignment (protein)Alignment (cDNA)Gene Tree (image)	18:42464974-42493064:1	71	57
Rabbit (Oryctolagus cuniculus)	1-to-many	0.41155	ENSOCUG00000029130Novel Ensembl prediction Uncharacterized protein [Source: UniProtKB/TrEMBL; acc: G1TSF3]	Region ComparisonAlignment (protein)Alignment (cDNA)Gene Tree (image)	18:42613409-42639751:1	76	77
Medaka (Oryzias latipes)	1-to-many	n/a	ENSORLG00000001225si:zfos-411a11.2 si:zfos-411a11.2 [Source:ZFIN;Acc:ZDB-GENE-131119-33]	Region ComparisonAlignment (protein)Alignment (cDNA)Gene Tree (image)	13:2362138-2368439:1	44	46
Bushbaby (Otolemur garnettii)	1-to-1	0.4103	ENSOGAG00000032172CYP2C18 cytochrome P450, family 2, subfamily C, polypeptide 18 [Source:HGNC Symbol;Acc:HGNC:2620]	Region ComparisonAlignment (protein)Alignment (cDNA)Gene Tree (image)	GL873527.1:39656261-39706470:1	81	81
Sheep (Ovis aries)	Many-to-many	0.32076	ENSOARG00000004828Novel Ensembl prediction Uncharacterized protein [Source: UniProtKB/TrEMBL; acc: W5P436]	Region ComparisonAlignment (protein)Alignment (cDNA)Gene Tree (image)	22:15607416-15638437:1	77	78
Sheep (Ovis aries)	Many-to-many	0.35802	ENSOARG00000005252Novel Ensembl prediction Uncharacterized protein [Source: UniProtKB/TrEMBL; acc: W5P5D3]	Region ComparisonAlignment (protein)Alignment (cDNA)Gene Tree (image)	22:15728458-15770635:1	80	80
Olive baboon (Papio anubis)	1-to-1	0.30658	ENSPANG00000021527CYP2C18 cytochrome P450, family 2, subfamily C, polypeptide 18 [Source:HGNC Symbol;Acc:HGNC:2620]	Region ComparisonAlignment (protein)Alignment (cDNA)Gene Tree (image)	9:86660604-86701622:1	96	96
Chinese softshell turtle (Pelodiscus sinensis)	Many-to-many	n/a	ENSPSIG00000007949Novel Ensembl prediction Uncharacterized protein [Source: UniProtKB/TrEMBL; acc: K7FLL5]	Region ComparisonAlignment (protein)Alignment (cDNA)Gene Tree (image)	JH206826.1:12219-28376:1	57	57
Chinese softshell turtle (Pelodiscus sinensis)	Many-to-many	n/a	ENSPSIG00000008458Novel Ensembl prediction Uncharacterized protein [Source: UniProtKB/TrEMBL; acc: K7FMM2]	Region ComparisonAlignment (protein)Alignment (cDNA)Gene Tree (image)	JH210350.1:9417-26924:-1	48	54
Chinese softshell turtle (Pelodiscus sinensis)	Many-to-many	n/a	ENSPSIG00000008659Novel Ensembl prediction Uncharacterized protein [Source: UniProtKB/TrEMBL; acc: K7FP12]	Region ComparisonAlignment (protein)Alignment (cDNA)Gene Tree (image)	JH210350.1:89281-98649:-1	60	61
Chinese softshell turtle (Pelodiscus sinensis)	Many-to-many	n/a	ENSPSIG00000009829Novel Ensembl prediction Uncharacterized protein [Source: UniProtKB/TrEMBL; acc: K7FT95]	Region ComparisonAlignment (protein)Alignment (cDNA)Gene Tree (image)	JH206826.1:56603-73463:1	54	58
Chinese softshell turtle (Pelodiscus sinensis)	Many-to-many	n/a	ENSPSIG00000017519Novel Ensembl prediction Uncharacterized protein [Source: UniProtKB/TrEMBL; acc: K7GI26]	Region ComparisonAlignment (protein)Alignment (cDNA)Gene Tree (image)	JH204874.1:447-9876:1	55	56
Lamprey (Petromyzon marinus)	1-to-many	n/a	ENSPMAG00000001674cyp2k31 cytochrome P450, family 2, subfamily k, polypeptide 31 [Source:ZFIN;Acc:ZDB-GENE-091113-2]	Region ComparisonAlignment (protein)Alignment (cDNA)Gene Tree (image)	GL477372:10316-22460:-1	42	43
Amazon molly (Poecilia formosa)	Many-to-many	n/a	ENSPFOG00000015659-	Region ComparisonAlignment (protein)Alignment (cDNA)Gene Tree (image)	KI519658.1:1292668-1304823:1	38	44
Amazon molly (Poecilia formosa)	Many-to-many	n/a	ENSPFOG00000024283-	Region ComparisonAlignment (protein)Alignment (cDNA)Gene Tree (image)	KI519658.1:1274024-1284808:1	45	45
Orangutan (Pongo abelii)	1-to-1	1.5303	ENSPPYG00000002503CYP2C18 cytochrome P450, family 2, subfamily C, polypeptide 18 [Source:HGNC Symbol;Acc:HGNC:2620]	Region ComparisonAlignment (protein)Alignment (cDNA)Gene Tree (image)	10:93459060-93505649:1	96	85
Hyrax (Procavia capensis)	Many-to-many	n/a	ENSPCAG00000002231-	Region ComparisonAlignment (protein)Alignment (cDNA)Gene Tree (image)	GeneScaffold_1733:48071-142779:1	71	70
Hyrax (Procavia capensis)	Many-to-many	n/a	ENSPCAG00000002783-	Region ComparisonAlignment (protein)Alignment (cDNA)Gene Tree (image)	scaffold_42358:574-21541:-1	74	40
Hyrax (Procavia capensis)	Many-to-many	n/a	ENSPCAG00000007636-	Region ComparisonAlignment (protein)Alignment (cDNA)Gene Tree (image)	GeneScaffold_5442:826-41500:1	66	43
Megabat (Pteropus vampyrus)	1-to-many	n/a	ENSPVAG00000003047-	Region ComparisonAlignment (protein)Alignment (cDNA)Gene Tree (image)	GeneScaffold_1750:15584-46263:-1	62	62
Rat (Rattus norvegicus)	1-to-many	0.2844	ENSRNOG00000001466LOC100361492 cytochrome P450, family 2, subfamily c, polypeptide 55-like [Source:RGD Symbol;Acc:2320073]	Region ComparisonAlignment (protein)Alignment (cDNA)Gene Tree (image)	1:258210344-258252448:1	76	76
Rat (Rattus norvegicus)	1-to-many	0.28646	ENSRNOG00000013241Cyp2c13 cytochrome P450, family 2, subfamily c, polypeptide 13 [Source:RGD Symbol;Acc:620363]	Region ComparisonAlignment (protein)Alignment (cDNA)Gene Tree (image)	1:258074860-258139176:1	78	78
Rat (Rattus norvegicus)	1-to-many	0.21829	ENSRNOG00000052810Cyp2c11 cytochrome P450, subfamily 2, polypeptide 11 [Source:RGD Symbol;Acc:2469]	Region ComparisonAlignment (protein)Alignment (cDNA)Gene Tree (image)	1:257970345-258004434:1	77	67
Tasmanian devil (Sarcophilus harrisii)	Many-to-many	0.21683	ENSSHAG00000014039Novel Ensembl prediction Uncharacterized protein [Source: UniProtKB/TrEMBL; acc: G3WM46]	Region ComparisonAlignment (protein)Alignment (cDNA)Gene Tree (image)	GL834453.1:1380136-1403728:-1	67	61
Tasmanian devil (Sarcophilus harrisii)	Many-to-many	0.18652	ENSSHAG00000014252Novel Ensembl prediction Uncharacterized protein [Source: UniProtKB/TrEMBL; acc: G3WMU6]	Region ComparisonAlignment (protein)Alignment (cDNA)Gene Tree (image)	GL834453.1:1428789-1454176:-1	66	67
Shrew (Sorex araneus)	Many-to-many	n/a	ENSSARG00000007175-	Region ComparisonAlignment (protein)Alignment (cDNA)Gene Tree (image)	GeneScaffold_3417:58-112836:1	68	60
Shrew (Sorex araneus)	Many-to-many	n/a	ENSSARG00000010196-	Region ComparisonAlignment (protein)Alignment (cDNA)Gene Tree (image)	GeneScaffold_3418:6314-110657:-1	75	75
Shrew (Sorex araneus)	Many-to-many	n/a	ENSSARG00000011581-	Region ComparisonAlignment (protein)Alignment (cDNA)Gene Tree (image)	GeneScaffold_1602:99704-106264:1	69	38
Shrew (Sorex araneus)	Many-to-many	n/a	ENSSARG00000012047-	Region ComparisonAlignment (protein)Alignment (cDNA)Gene Tree (image)	GeneScaffold_5210:4973-35314:1	48	48
Pig (Sus scrofa)	Many-to-many	0.31631	ENSSSCG00000010487Novel Ensembl prediction Uncharacterized protein [Source: UniProtKB/TrEMBL; acc: F1SC63]	Region ComparisonAlignment (protein)Alignment (cDNA)Gene Tree (image)	14:116112794-116144358:1	81	63
Pig (Sus scrofa)	Many-to-many	0.33826	ENSSSCG00000010488Novel Ensembl prediction Sus scrofa cytochrome P450 2C49 (CYP2C49), mRNA. [Source:RefSeq mRNA;Acc:NM_214420]	Region ComparisonAlignment (protein)Alignment (cDNA)Gene Tree (image)	14:116204589-116244868:1	81	81
Pig (Sus scrofa)	Many-to-many	0.38249	ENSSSCG00000024537Novel Ensembl prediction Uncharacterized protein [Source: UniProtKB/TrEMBL; acc: I3LVH4]	Region ComparisonAlignment (protein)Alignment (cDNA)Gene Tree (image)	14:115918187-115931290:1	75	50
Pig (Sus scrofa)	Many-to-many	0.40985	ENSSSCG00000026798CYP2C42 Sus scrofa cytochrome P450 C42 (CYP2C42), mRNA. [Source:RefSeq mRNA;Acc:NM_001167835]	Region ComparisonAlignment (protein)Alignment (cDNA)Gene Tree (image)	14:116299374-116337991:1	82	82
Zebra Finch (Taeniopygia guttata)	Many-to-many	n/a	ENSTGUG00000007197Novel Ensembl prediction Uncharacterized protein [Source: UniProtKB/TrEMBL; acc: H0ZA72]	Region ComparisonAlignment (protein)Alignment (cDNA)Gene Tree (image)	6:15482691-15488253:1	56	56
Zebra Finch (Taeniopygia guttata)	Many-to-many	n/a	ENSTGUG00000007772Novel Ensembl prediction Uncharacterized protein [Source: UniProtKB/TrEMBL; acc: H0ZBT4]	Region ComparisonAlignment (protein)Alignment (cDNA)Gene Tree (image)	6:16622822-16629453:-1	55	55
Fugu (Takifugu rubripes)	1-to-many	n/a	ENSTRUG00000015833si:zfos-411a11.2 si:zfos-411a11.2 [Source:ZFIN;Acc:ZDB-GENE-131119-33]	Region ComparisonAlignment (protein)Alignment (cDNA)Gene Tree (image)	scaffold_19:1837958-1844620:1	44	45
Tarsier (Tarsius syrichta)	1-to-1	n/a	ENSTSYG00000009769CYP2C18 cytochrome P450, family 2, subfamily C, polypeptide 18 [Source:HGNC Symbol;Acc:HGNC:2620]	Region ComparisonAlignment (protein)Alignment (cDNA)Gene Tree (image)	GeneScaffold_1914:939-17594:1	56	55
Tetraodon (Tetraodon nigroviridis)	1-to-many	n/a	ENSTNIG00000019011si:zfos-411a11.2 si:zfos-411a11.2 [Source:ZFIN;Acc:ZDB-GENE-131119-33]	Region ComparisonAlignment (protein)Alignment (cDNA)Gene Tree (image)	16:6238631-6241940:1	45	46
Alpaca (Vicugna pacos)	Many-to-many	n/a	ENSVPAG00000002059-	Region ComparisonAlignment (protein)Alignment (cDNA)Gene Tree (image)	GeneScaffold_1616:3394-115654:-1	73	71
Alpaca (Vicugna pacos)	Many-to-many	n/a	ENSVPAG00000002061-	Region ComparisonAlignment (protein)Alignment (cDNA)Gene Tree (image)	GeneScaffold_1616:60845-91920:1	82	82
Alpaca (Vicugna pacos)	Many-to-many	n/a	ENSVPAG00000011554-	Region ComparisonAlignment (protein)Alignment (cDNA)Gene Tree (image)	scaffold_4614:12370-47444:-1	84	73
Xenopus (Xenopus tropicalis)	1-to-many	n/a	ENSXETG00000009671Novel Ensembl prediction Uncharacterized protein [Source: UniProtKB/TrEMBL; acc: F6XYX7]	Region ComparisonAlignment (protein)Alignment (cDNA)Gene Tree (image)	GL173117.1:18711-27610:-1	55	56
Platyfish (Xiphophorus maculatus)	Many-to-many	n/a	ENSXMAG00000005997Novel Ensembl prediction Uncharacterized protein [Source: UniProtKB/TrEMBL; acc: M3ZUZ9]	Region ComparisonAlignment (protein)Alignment (cDNA)Gene Tree (image)	JH557176.1:64905-74550:1	41	41
Platyfish (Xiphophorus maculatus)	Many-to-many	n/a	ENSXMAG00000006030Novel Ensembl prediction Uncharacterized protein [Source: UniProtKB/TrEMBL; acc: M3ZV01]	Region ComparisonAlignment (protein)Alignment (cDNA)Gene Tree (image)	JH557176.1:81675-86412:1	43	28

[truncated: 47 more sheets: CYP2C19, CYP2D6, CYP2D7, CYP2E1, CYP2F1, CYP2J2, CYP2R1, CYP2S1, CYP2U1, CYP2W1, CYP3A4, CYP3A5, CYP3A7, CYP3A43, CYP4A11, CYP4A22, CYP4B1, CYP4F2, CYP4F3, CYP4F8 …]
