# Supplementary material for: Computational Identification of the Paralogs and Orthologs of Human Cytochrome P450 Superfamily and the Implication in Drug Discovery
Source: Int J Mol Sci. 2016 Jun 28;17(7):1020. doi: 10.3390/ijms17071020 (PMC4964396; doi:10.3390/ijms17071020)
Supplement: Supplementary file 1 [file ijms-17-01020-s001.zip › ijms-122120-Supplementary Materials/Table S4.xlsx]

## Sheet: CYP1A1
Organism	Taxonomy	Gene	Similarity	Type	Details
chimpanzee	Mammalia	CYP1A1 36	100 (a)	OneToOne	15:72288785-72294776
(Pan troglodytes)		LOC453744 35	99.67 (n)		453744
			99.8 (a)		XM_001137654.1
					XP_001137654.1
cow	Mammalia	CYP1A1 35	85.42 (n)		282870
(Bos Taurus)			81.18 (a)		XM_005222018.1
					XP_005222075.1
		CYP1A1 36	80 (a)	OneToOne	21:34342808-34345682
dog	Mammalia	CYP1A1 35	84.65 (n)		100686778
(Canis familiaris)			82.09 (a)		XM_003433890.2
					XP_003433938.1
		CYP1A1 36	80 (a)	OneToOne	30:37793073-37800053
mouse	Mammalia	Cyp1a1 35	82.61 (n)		13076
(Mus musculus)			80.39 (a)		NM_001136059.2
					NP_001129531.1
		Cyp1a1 16			57697613
					13076
		Cyp1a1 36	78 (a)	OneToOne	9:57697613-57703822
oppossum	Mammalia	36	72 (a)	ManyToMany	1:23140512-23149461
(Monodelphis domestica)		36	59 (a)	ManyToMany	1:23172044-23187564
platypus	Mammalia	36	70 (a)	OneToMany	Ultra494:4643-15152
(Ornithorhynchus anatinus)
rat	Mammalia	Cyp1a1 35	82.42 (n)		24296
(Rattus norvegicus)			79.61 (a)		NM_012540.2
					NP_036672.2
chicken	Aves	CYP1A1 35	67.06 (n)		396051
(Gallus gallus)			62.4 (a)		NM_205146.2
					NP_990477.1
		CYP1A1 36	60 (a)	ManyToMany	10:1938235-1941050
		CYP1A4 36	58 (a)	ManyToMany	10:1943039-1946669
lizard	Reptilia	36	55 (a)	ManyToMany	AAWZ02038633:1168-8500
(Anolis carolinensis)		36	58 (a)	ManyToMany	GL343721.1:108802-116982
		36	60 (a)	ManyToMany	GL343721.1:50982-63103
tropical clawed frog	Amphibia	cyp1a1 35	65.14 (n)		100037911
(Silurana tropicalis)			63.22 (a)		NM_001097344.1
					NP_001090813.1
		Str.2144 35			BX728777.1
zebrafish	Actinopterygii	cyp1a 35	60.88 (n)		140634
(Danio rerio)			57.88 (a)		NM_131879.1
					NP_571954.1
		cyp1a 36	55 (a)	OneToMany	18:4974676-4985566
		cyp1a1 35			140634
					AB078927.1
fruit fly	Insecta	spo 36	24 (a)	ManyToMany	3L:5583183-5585369
(Drosophila melanogaster)		spok 36	22 (a)	ManyToMany	3RHet:2127184-2158789
		Cyp307a1 37	28 (a)
		Cyp18a1 37	32 (a)
thale cress	eudicotyledons	CYP93D1 35	40.54 (n)		830580
(Arabidopsis thaliana)			28.05 (a)		NM_120772.1
					NP_196307.1
rice	Liliopsida	Os06g0613600 35	45.38 (n)		4341526
(Oryza sativa)			31.3 (a)		NM_001064607.1
					NP_001058072.1
sea squirt	Ascidiacea	36	31 (a)	ManyToMany	reftig_269:135191-140673
(Ciona savignyi)		36	21 (a)	ManyToMany	reftig_54:1614553-1615773

## Sheet: CYP1A2
Organism	Taxonomy	Gene	Similarity	Type	Details
chimpanzee	Mammalia	CYP1A2 36	98 (a)	OneToOne	15:72316309-72320320
(Pan troglodytes)		LOC735881 35	92.81 (n)		735881
			90.35 (a)		XM_001135509.3
					XP_001135509.2
cow	Mammalia	CYP1A2 35	85.14 (n)		503552
(Bos Taurus)			81.98 (a)		NM_001099364.2
					NP_001092834.1
		CYP1A2 36	82 (a)	OneToOne	21:34314501-34321201
dog	Mammalia	CYP1A2 35	84.31 (n)		494010
(Canis familiaris)			82.42 (a)		NM_001008720.1
					NP_001008720.1
		CYP1A2 36	82 (a)	OneToOne	30:37818419-37824226
mouse	Mammalia	Cyp1a2 35	80.01 (n)		13077
(Mus musculus)			73.05 (a)		NM_009993.3
					NP_034123.1
		Cyp1a2 16			57676937
					13077
		Cyp1a2 36	73 (a)	OneToOne	9:57676937-57683655
oppossum	Mammalia	36	65 (a)	ManyToMany	1:23140512-23149461
(Monodelphis domestica)		36	65 (a)	ManyToMany	1:23172044-23187564
platypus	Mammalia	36	65 (a)	OneToMany	Ultra494:4643-15152
(Ornithorhynchus anatinus)
rat	Mammalia	Cyp1a2 35	80.6 (n)		24297
(Rattus norvegicus)			75.39 (a)		NM_012541.3
					NP_036673.3
chicken	Aves	CYP1A1 36	60 (a)	ManyToMany	10:1938235-1941050
(Gallus gallus)		CYP1A4 36	55 (a)	ManyToMany	10:1943039-1946669
lizard	Reptilia	36	54 (a)	ManyToMany	AAWZ02038633:1168-8500
(Anolis carolinensis)		36	56 (a)	ManyToMany	GL343721.1:108802-116982
		36	59 (a)	ManyToMany	GL343721.1:50982-63103
rainbow trout	Actinopterygii	Omy.11738 35			AF059711.1
(Oncorhynchus mykiss)
zebrafish	Actinopterygii	cyp1a 36	53 (a)	OneToMany	18:4974676-4985566
(Danio rerio)
fruit fly	Insecta	spo 36	22 (a)	ManyToMany	3L:5583183-5585369
(Drosophila melanogaster)		spok 36	23 (a)	ManyToMany	3RHet:2127184-2158789
		Cyp307a1 37	26 (a)
thale cress	eudicotyledons	CYP703A2 35	41.45 (n)		839470
(Arabidopsis thaliana)			30.47 (a)		NM_100010.3
					NP_171635.1
rice	Liliopsida	Os08g0131100 35	44.3 (n)		4344594
(Oryza sativa)			30.59 (a)		NM_001067462.1
					NP_001060927.1
sea squirt	Ascidiacea	36	30 (a)	ManyToMany	reftig_269:135191-140673
(Ciona savignyi)		36	19 (a)	ManyToMany	reftig_54:1614553-1615773

## Sheet: CYP1B1
Organism	Taxonomy	Gene	Similarity	Type	Details
chimpanzee	Mammalia	CYP1B1 35	99.26 (n)		459163
(Pan troglodytes)			98.34 (a)		XM_001167556.2
					XP_001167556.1
		CYP1B1 36	99 (a)	OneToOne	2A:38606557-38615135
cow	Mammalia	CYP1B1 35	85.1 (n)		511470
(Bos Taurus)			82.56 (a)		NM_001192294.1
					NP_001179223.1
		CYP1B1 36	83 (a)	OneToOne	11:20493493-20499001
dog	Mammalia	CYP1B1 35	87.17 (n)		483038
(Canis familiaris)			84.35 (a)		NM_001159684.1
					NP_001153156.1
		CYP1B1 36	84 (a)	OneToOne	17:30269745-30278554
mouse	Mammalia	Cyp1b1 35	81.71 (n)		13078
(Mus musculus)			81.03 (a)		NM_009994.1
					NP_034124.1
		Cyp1b1 16			79706953
					13078
		Cyp1b1 36	81 (a)	OneToOne	17:79706953-79715041
oppossum	Mammalia	CYP1B1 36	74 (a)	OneToOne	1:663115286-663119014
(Monodelphis domestica)
platypus	Mammalia	CYP1B1 36	76 (a)	OneToOne	1:25096048-25096635
(Ornithorhynchus anatinus)
rat	Mammalia	Cyp1b1 35	82.01 (n)		25426
(Rattus norvegicus)			80.29 (a)		NM_012940.2
					NP_037072.1
chicken	Aves	CYP1B1 35	75.45 (n)		421466
(Gallus gallus)			71.11 (a)		XM_419515.4
					XP_419515.4
		CYP1B1 36	67 (a)	OneToOne	3:31278223-31281746
lizard	Reptilia	CYP1B1 36	65 (a)	OneToOne	1:232393223-232397185
(Anolis carolinensis)
tropical clawed frog	Amphibia	LOC100490477 35	63.02 (n)		100490477
(Silurana tropicalis)			61.16 (a)		XM_002933878.2
					XP_002933924.1
zebrafish	Actinopterygii	cyp1b1 35	61.72 (n)		100150054
(Danio rerio)			58.79 (a)		NM_001145708.1
					NP_001139180.1
		cyp1b1 35			373883
					AF235139.1
		cyp1b1 36	55 (a)	OneToOne	13:42664264-42671929
fruit fly	Insecta	spo 36	24 (a)	ManyToMany	3L:5583183-5585369
(Drosophila melanogaster)		spok 36	23 (a)	ManyToMany	3RHet:2127184-2158789
thale cress	eudicotyledons	TT7 35	42.46 (n)		830693
(Arabidopsis thaliana)			29.64 (a)		NM_120881.2
					NP_196416.1
rice	Liliopsida	Os10g0320100 35	47.76 (n)		4348304
(Oryza sativa)			30.04 (a)		NM_001070873.1
					NP_001064338.1
sea squirt	Ascidiacea	36	28 (a)	ManyToMany	reftig_269:135191-140673
(Ciona savignyi)		36	21 (a)	ManyToMany	reftig_54:1614553-1615773

## Sheet: CYP2A6
Organism	Taxonomy	Gene	Similarity	Type	Details
chimpanzee	Mammalia	36	62 (a)	ManyToMany	19:46235099-46247291
(Pan troglodytes)
cow	Mammalia	36	89 (a)	OneToMany	18:50417677-50424483
(Bos Taurus)
dog	Mammalia	CYP2A13 36	87 (a)	ManyToMany	1:112900488-112906745
(Canis familiaris)		CYP2A13 36	89 (a)	ManyToMany	1:112932246-112938257
mouse	Mammalia	Cyp2a12 36	71 (a)	ManyToMany	7:27029090-27036807
(Mus musculus)		Cyp2a22 36	71 (a)	ManyToMany	7:26931631-26939386
		Cyp2a4 36	84 (a)	ManyToMany	7:26307190-26315088
		Cyp2a5 35	84.62 (n)		13087
			85.22 (a)		NM_007812.4
					NP_031838.2
		Cyp2a5 36	85 (a)	ManyToMany	7:26835305-26843548
rat	Mammalia	Cyp2a3 35	84.35 (n)		24299
(Rattus norvegicus)			85.43 (a)		NM_012542.2
					NP_036674.1
lizard	Reptilia	36	58 (a)	ManyToMany	AAWZ02038417:567-11161
(Anolis carolinensis)		36	53 (a)	ManyToMany	GL343220.1:1023211-1030261
		36	59 (a)	ManyToMany	GL343693.1:238145-258195
		36	59 (a)	ManyToMany	GL344734.1:1715-22858
		36	53 (a)	ManyToMany	LGf:2986608-2996321
		36	53 (a)	ManyToMany	LGf:3003551-3015488
tropical clawed frog	Amphibia	cyp2a6 35	58.25 (n)		496407
(Silurana tropicalis)			55.44 (a)		NM_001010998.1
					NP_001010998.1
fruit fly	Insecta	Cyp304a1 37	26 (a)
(Drosophila melanogaster)		Cyp303a1 37	27 (a)
worm	Secernentea	cyp-36A1 35	43.08 (n)		183193
(Caenorhabditis elegans)			32.53 (a)		NM_059866.4
					NP_492267.1
		F14H3.10 37	29 (a)
		B0213.12 37	30 (a)
		C41G6.1 37	26 (a)
		F41B5.2 37	29 (a)
		T10H4.11 37	31 (a)
		F42A9.5 37	31 (a)
		B0213.16 37	30 (a)
		F41B5.7 37	29 (a)
		K09A11.3 37	33 (a)
		C49C8.4 37	32 (a)
		C34B7.3 37	32 (a)
		B0213.10 37	28 (a)
		C50H11.15 37	33 (a)
		K09A11.4 37	32 (a)
		C03G6.14 37	27 (a)
		B0213.14 37	29 (a)
		C25E10.2 37	27 (a)
		F41B5.3 37	32 (a)
		K07C6.2 37	30 (a)
		K09D9.2 37	28 (a)
		K07C6.5 37	29 (a)
		F44C8.1 37	30 (a)
		K05D4.4 37	32 (a)
		C49G7.8 37	29 (a)
		B0304.3 37	29 (a)
		B0213.15 37	30 (a)
		C03G6.15 37	29 (a)
		F41B5.4 37	30 (a)
		K09A11.2 37	32 (a)
		R08F11.3 37	31 (a)
		B0213.11 37	30 (a)
		T09H2.1 37	26 (a)
		C45H4.17 37	30 (a)
		K07C6.3 37	30 (a)
		T10H4.10 37	31 (a)

## Sheet: CYP2A7
Organism	Taxonomy	Gene	Similarity	Type	Details
chimpanzee	Mammalia	CYP2A7 36	98 (a)	OneToOne	19:46054361-46060598
(Pan troglodytes)
cow	Mammalia	36	87 (a)	OneToMany	18:50417677-50424483
(Bos Taurus)
dog	Mammalia	CYP2A13 36	84 (a)	ManyToMany	1:112900488-112906745
(Canis familiaris)		CYP2A13 36	87 (a)	ManyToMany	1:112932246-112938257
mouse	Mammalia	Cyp2a12 36	71 (a)	ManyToMany	7:27029090-27036807
(Mus musculus)		Cyp2a22 36	71 (a)	ManyToMany	7:26931631-26939386
		Cyp2a4 36	82 (a)	ManyToMany	7:26307190-26315088
		Cyp2a5 35	84.55 (n)		13087
			83.92 (a)		NM_007812.4
					NP_031838.2
		Cyp2a5 36	84 (a)	ManyToMany	7:26835305-26843548
oppossum	Mammalia	36	58 (a)	OneToMany	4:385132088-385143290
(Monodelphis domestica)
rat	Mammalia	Cyp2a3 35	83.99 (n)		24299
(Rattus norvegicus)			84.76 (a)		NM_012542.2
					NP_036674.1
lizard	Reptilia	36	58 (a)	ManyToMany	AAWZ02038417:567-11161
(Anolis carolinensis)		36	52 (a)	ManyToMany	GL343220.1:1023211-1030261
		36	58 (a)	ManyToMany	GL343693.1:238145-258195
		36	54 (a)	ManyToMany	GL343830.1:3882-12418
		36	58 (a)	ManyToMany	GL344734.1:1715-22858
		36	46 (a)	ManyToMany	LGf:2944169-2959280
		36	54 (a)	ManyToMany	LGf:2965467-2977604
		36	53 (a)	ManyToMany	LGf:2986608-2996321
		36	53 (a)	ManyToMany	LGf:3003551-3015488
		36	59 (a)	ManyToMany	LGf:3035082-3170592
		36	57 (a)	ManyToMany	LGf:3055045-3140466
		36	56 (a)	ManyToMany	LGf:3067459-3110300
		36	54 (a)	ManyToMany	LGf:3152553-3158652
		36	55 (a)	ManyToMany	LGf:3186015-3201706
		36	56 (a)	ManyToMany	LGf:3238282-3252716
tropical clawed frog	Amphibia	LOC548374 35	58.59 (n)		548374
(Silurana tropicalis)			54.7 (a)		XM_002939378.2
					XP_002939424.2
worm	Secernentea	cyp-36A1 35	43.65 (n)		183193
(Caenorhabditis elegans)			34.18 (a)		NM_059866.4
					NP_492267.1
		F14H3.10 37	29 (a)
		B0213.12 37	30 (a)
		C41G6.1 37	27 (a)
		F41B5.2 37	31 (a)
		T10H4.11 37	30 (a)
		Y5H2B.6 37	28 (a)
		F42A9.5 37	32 (a)
		C45H4.2 37	29 (a)
		B0213.16 37	30 (a)
		F41B5.7 37	28 (a)
		K09A11.3 37	34 (a)
		K07C6.4 37	26 (a)
		C49C8.4 37	31 (a)
		C34B7.3 37	33 (a)
		B0213.10 37	28 (a)
		C50H11.15 37	33 (a)
		K09A11.4 37	33 (a)
		C03G6.14 37	28 (a)
		B0213.14 37	30 (a)
		C25E10.2 37	26 (a)
		F41B5.3 37	31 (a)
		K07C6.2 37	29 (a)
		K09D9.2 37	28 (a)
		K07C6.5 37	30 (a)
		K05D4.4 37	33 (a)
		C49G7.8 37	28 (a)
		B0304.3 37	30 (a)
		B0213.15 37	31 (a)
		C03G6.15 37	30 (a)
		K09A11.2 37	32 (a)
		R08F11.3 37	31 (a)
		B0213.11 37	30 (a)
		T09H2.1 37	26 (a)
		C45H4.17 37	30 (a)
		K07C6.3 37	29 (a)
		T10H4.10 37	31 (a)

## Sheet: CYP2A13
Organism	Taxonomy	Gene	Similarity	Type	Details
chimpanzee	Mammalia	36	87 (a)	ManyToMany	19:46087100-46212709
(Pan troglodytes)
cow	Mammalia	36	92 (a)	OneToMany	18:50417677-50424483
(Bos Taurus)
dog	Mammalia	CYP2A13 36	88 (a)	ManyToMany	1:112900488-112906745
(Canis familiaris)		CYP2A13 36	92 (a)	ManyToMany	1:112932246-112938257
mouse	Mammalia	Cyp2a12 36	74 (a)	ManyToMany	7:27029090-27036807
(Mus musculus)		Cyp2a22 36	73 (a)	ManyToMany	7:26931631-26939386
		Cyp2a4 16			26307192
					13086
		Cyp2a4 36	87 (a)	ManyToMany	7:26307190-26315088
		Cyp2a5 35	85.49 (n)		13087
			88.46 (a)		NM_007812.4
					NP_031838.2
		Cyp2a5 36	88 (a)	ManyToMany	7:26835305-26843548
oppossum	Mammalia	36	46 (a)	ManyToMany	4:384937019-384945643
(Monodelphis domestica)
rat	Mammalia	Cyp2a3 35	85.63 (n)		24299
(Rattus norvegicus)			88.87 (a)		NM_012542.2
					NP_036674.1
lizard	Reptilia	36	60 (a)	ManyToMany	AAWZ02038417:567-11161
(Anolis carolinensis)		36	54 (a)	ManyToMany	GL343220.1:1023211-1030261
		36	60 (a)	ManyToMany	GL343693.1:238145-258195
		36	60 (a)	ManyToMany	GL344734.1:1715-22858
		36	55 (a)	ManyToMany	LGf:2986608-2996321
		36	54 (a)	ManyToMany	LGf:3003551-3015488
African clawed frog	Amphibia	Xl.43 35			D50560.1
(Xenopus laevis)
tropical clawed frog	Amphibia	LOC548374 35	58.87 (n)		548374
(Silurana tropicalis)			56.37 (a)		XM_002939378.2
					XP_002939424.2
zebrafish	Actinopterygii	zgc55856 35			393204
(Danio rerio)					BC046898.1
fruit fly	Insecta	Cyp304a1 37	27 (a)
(Drosophila melanogaster)		Cyp303a1 37	28 (a)
worm	Secernentea	cyp-36A1 35	43.1 (n)		183193
(Caenorhabditis elegans)			33.7 (a)		NM_059866.4
					NP_492267.1
		F14H3.10 37	30 (a)
		C41G6.1 37	26 (a)
		F41B5.2 37	30 (a)
		T10H4.11 37	30 (a)
		Y5H2B.6 37	29 (a)
		F42A9.5 37	32 (a)
		Y49C4A.9 37	31 (a)
		F41B5.7 37	29 (a)
		K09A11.3 37	34 (a)
		C49C8.4 37	32 (a)
		C34B7.3 37	33 (a)
		B0213.10 37	28 (a)
		C50H11.15 37	34 (a)
		K09A11.4 37	32 (a)
		C03G6.14 37	28 (a)
		B0213.14 37	29 (a)
		C25E10.2 37	27 (a)
		F41B5.3 37	32 (a)
		K07C6.2 37	30 (a)
		K09D9.2 37	29 (a)
		C12D5.7 37	27 (a)
		K07C6.5 37	29 (a)
		F44C8.1 37	30 (a)
		K05D4.4 37	32 (a)
		C49G7.8 37	29 (a)
		B0304.3 37	30 (a)
		B0213.15 37	30 (a)
		C03G6.15 37	30 (a)
		F41B5.4 37	30 (a)
		K09A11.2 37	32 (a)
		R08F11.3 37	31 (a)
		B0213.11 37	30 (a)
		C45H4.17 37	31 (a)
		K07C6.3 37	30 (a)
		T10H4.10 37	30 (a)

## Sheet: CYP2B6 
Organism	Taxonomy	Gene	Similarity	Type	Details
chimpanzee	Mammalia	CYP2B6 36	93 (a)	OneToOne	19:46103780-46130432
(Pan troglodytes)		LOC456052 35	95.97 (n)		456052
			92.37 (a)		XM_003316357.2
					XP_003316405.1
cow	Mammalia	CYP2B6 35	83.21 (n)		504769
(Bos Taurus)			76.81 (a)		NM_001075173.1
					NP_001068641.1
		CYP2B6 36	76 (a)	OneToOne	18:50564356-50581387
dog	Mammalia	CYP2B6 35	83.02 (n)		474177
(Canis familiaris)			77.38 (a)		NM_001006652.1
					NP_001006653.1
		CYP2B6 36	73 (a)	OneToOne	1:112817437-112833488
mouse	Mammalia	Cyp2b10 35	79.41 (n)		13088
(Mus musculus)			78.67 (a)		NM_009999.3
					NP_034129.1
		Cyp2b10 16			25897620
					13088
		Cyp2b10 36	78 (a)	OneToMany	7:25897620-25926624
		Cyp2b13 36	71 (a)	OneToMany	7:26061495-26096196
		Cyp2b19 36	75 (a)	OneToMany	7:26757163-26772630
		Cyp2b23 36	75 (a)	OneToMany	7:26665227-26686437
		Cyp2b9 36	72 (a)	OneToMany	7:26173411-26210661
oppossum	Mammalia	36	61 (a)	OneToMany	4:385146562-385172106
(Monodelphis domestica)		36	70 (a)	OneToMany	4:385179944-385194228
rat	Mammalia	Cyp2b1 35	79.03 (n)		24300
(Rattus norvegicus)			75.85 (a)		NM_001134844.1
					NP_001128316.1
lizard	Reptilia	36	46 (a)	ManyToMany	AAWZ02034995:17357-35599
(Anolis carolinensis)
fruit fly	Insecta	Cyp304a1 37	29 (a)
(Drosophila melanogaster)		Cyp305a1 37	29 (a)
		Cyp18a1 37	32 (a)
		Cyp303a1 37	31 (a)
worm	Secernentea	F14H3.10 37	29 (a)
(Caenorhabditis elegans)		B0213.12 37	32 (a)
		C41G6.1 37	32 (a)
		F41B5.2 37	31 (a)
		T10H4.11 37	31 (a)
		Y5H2B.6 37	31 (a)
		C45H4.2 37	33 (a)
		Y49C4A.9 37	32 (a)
		B0213.16 37	30 (a)
		B0213.10 37	30 (a)
		C50H11.15 37	34 (a)
		B0213.14 37	31 (a)
		K07C6.2 37	28 (a)
		K09D9.2 37	29 (a)
		C12D5.7 37	33 (a)
		K07C6.5 37	29 (a)
		F44C8.1 37	32 (a)
		K05D4.4 37	31 (a)
		C49G7.8 37	30 (a)
		B0304.3 37	32 (a)
		B0213.15 37	30 (a)
		C03G6.15 37	29 (a)
		F41B5.4 37	33 (a)
		R08F11.3 37	33 (a)
		B0213.11 37	30 (a)
		T09H2.1 37	29 (a)
		C45H4.17 37	33 (a)
		K07C6.3 37	30 (a)
		T10H4.10 37	30 (a)

## Sheet: CYP2F1
Organism	Taxonomy	Gene	Similarity	Type	Details
chimpanzee	Mammalia	LOC738883 35	94.77 (n)		738883
(Pan troglodytes)			93.39 (a)		XM_001139965.3
					XP_001139965.3
cow	Mammalia	CYP2F1 36	84 (a)	OneToOne	18:50345655-50352744
(Bos Taurus)
dog	Mammalia	CYP2F1 36	89 (a)	OneToOne	1:112974519-112985841
(Canis familiaris)		LOC612477 35	88.46 (n)		612477
			88.8 (a)		XM_005616551.1
					XP_005616608.1
mouse	Mammalia	Cyp2f2 35	82.62 (n)		13107
(Mus musculus)			81.87 (a)		NM_007817.2
					NP_031843.2
		Cyp2f2 16			27119909
					13107
		Cyp2f2 36	82 (a)	OneToOne	7:27119909-27133660
oppossum	Mammalia	CYP2F1 36	72 (a)	OneToOne	4:385012288-385021773
(Monodelphis domestica)
rat	Mammalia	Cyp2f4 35	82.76 (n)		54246
(Rattus norvegicus)			83.06 (a)		NM_019303.1
					NP_062176.1
lizard	Reptilia	CYP2F1 36	60 (a)	OneToOne	LGf:2898626-2917434
(Anolis carolinensis)
fruit fly	Insecta	Cyp304a1 37	30 (a)
(Drosophila melanogaster)		Cyp307a1 37	27 (a)
		Cyp18a1 37	34 (a)
worm	Secernentea	F14H3.10 37	29 (a)
(Caenorhabditis elegans)		B0213.12 37	30 (a)
		T10H4.11 37	32 (a)
		Y5H2B.6 37	30 (a)
		F42A9.5 37	32 (a)
		Y49C4A.9 37	32 (a)
		B0213.16 37	29 (a)
		B0213.10 37	29 (a)
		K09A11.4 37	34 (a)
		C03G6.14 37	26 (a)
		B0213.14 37	29 (a)
		C25E10.2 37	30 (a)
		K09D9.2 37	29 (a)
		C12D5.7 37	32 (a)
		K07C6.5 37	27 (a)
		C49G7.8 37	28 (a)
		B0213.15 37	28 (a)
		C03G6.15 37	29 (a)
		B0213.11 37	33 (a)
		T09H2.1 37	30 (a)
		T10H4.10 37	30 (a)

## Sheet: CYP2S1
Organism	Taxonomy	Gene	Similarity	Type	Details
chimpanzee	Mammalia	CYP2S1 36	83 (a)	OneToOne	19:46356978-46370832
(Pan troglodytes)		LOC739649 35	99.57 (n)		739649
			99.49 (a)		XM_001147950.3
					XP_001147950.3
cow	Mammalia	CYP2S1 35	84.11 (n)		514971
(Bos Taurus)			79.72 (a)		NM_001100366.1
					NP_001093836.1
		CYP2S1 36	80 (a)	OneToOne	18:50654851-50666554
dog	Mammalia	CYP2S1 35	84.99 (n)		484491
(Canis familiaris)			81.74 (a)		XM_541605.3
					XP_541605.2
		CYP2S1 36	65 (a)	OneToOne	1:112734986-112747565
mouse	Mammalia	Cyp2s1 35	80.76 (n)		74134
(Mus musculus)			78.75 (a)		NM_028775.3
					NP_083051.1
		Cyp2s1 16			25802475
					74134
		Cyp2s1 36	78 (a)	OneToOne	7:25802475-25816913
oppossum	Mammalia	CYP2S1 36	60 (a)	OneToOne	4:385281365-385291431
(Monodelphis domestica)
platypus	Mammalia	CYP2S1 36	44 (a)	OneToOne	Contig24254:3290-10953
(Ornithorhynchus anatinus)
rat	Mammalia	Cyp2s1 35	79.01 (n)		308445
(Rattus norvegicus)			77.13 (a)		NM_001107495.1
					NP_001100965.1
lizard	Reptilia	36	47 (a)	ManyToMany	GL343830.1:83411-94389
(Anolis carolinensis)
fruit fly	Insecta	Cyp304a1 37	28 (a)
(Drosophila melanogaster)
worm	Secernentea	B0213.15 37	30 (a)
(Caenorhabditis elegans)		T10H4.10 37	32 (a)

## Sheet:  CYP2C8
Organism	Taxonomy	Gene	Similarity	Type	Details
chimpanzee	Mammalia	CYP2C8 35	98.91 (n)		450909
(Pan troglodytes)			97.96 (a)		XM_001153207.2
					XP_001153207.1
		CYP2C8 36	98 (a)	OneToOne	10:94469658-94502904
cow	Mammalia	36	75 (a)	ManyToMany	26:16130565-16159314
(Bos Taurus)		36	75 (a)	ManyToMany	26:16231617-16288568
		CYP2C18 36	77 (a)	ManyToMany	26:15931985-15973325
		CYP2C87 36	75 (a)	ManyToMany	26:16030292-16065395
dog	Mammalia	CYP2C21 36	66 (a)	OneToMany	28:8727010-8750427
(Canis familiaris)
mouse	Mammalia	Cyp2c29 16			39269405
(Mus musculus)					13095
		Cyp2c29 36	71 (a)	ManyToMany	19:39269405-39330713
		Cyp2c37 36	68 (a)	ManyToMany	19:39992424-40012243
		Cyp2c38 36	72 (a)	ManyToMany	19:39389556-39463075
		Cyp2c39 35	77.44 (n)		13098
			71.98 (a)		NM_010003.2
					NP_034133.2
		Cyp2c39 36	72 (a)	ManyToMany	19:39510862-39568529
		Cyp2c40 36	62 (a)	ManyToMany	19:39767071-39812814
		Cyp2c50 36	69 (a)	ManyToMany	19:40089688-40113950
		Cyp2c54 36	68 (a)	ManyToMany	19:40037941-40073811
		Cyp2c65 36	73 (a)	ManyToMany	19:39061015-39093944
		Cyp2c66 36	72 (a)	ManyToMany	19:39113898-39187072
		Cyp2c67 36	65 (a)	ManyToMany	19:39608842-39649051
		Cyp2c68 36	66 (a)	ManyToMany	19:39688834-39741054
		Cyp2c69 36	66 (a)	ManyToMany	19:39842660-39886769
oppossum	Mammalia	36	66 (a)	ManyToMany	1:76489213-76508342
(Monodelphis domestica)		36	63 (a)	ManyToMany	1:76528583-76553024
		36	65 (a)	ManyToMany	1:76559716-76607259
		36	65 (a)	ManyToMany	1:76627968-76652670
		36	67 (a)	ManyToMany	1:76668644-76680079
rat	Mammalia	Cyp2c7 35	76.62 (n)		29298
(Rattus norvegicus)			68.71 (a)		NM_017158.2
					NP_058854.1
tropical clawed frog	Amphibia	Str.15643 35			AL777114.2
(Silurana tropicalis)
zebrafish	Actinopterygii	35			393108
(Danio rerio)					BC044463.1
fruit fly	Insecta	Cyp304a1 37	27 (a)
(Drosophila melanogaster)		Cyp307a1 37	27 (a)
		Cyp18a1 37	33 (a)
		Cyp303a1 37	27 (a)
worm	Secernentea	F14H3.10 37	30 (a)
(Caenorhabditis elegans)		C41G6.1 37	31 (a)
		F41B5.2 37	31 (a)
		T10H4.11 37	31 (a)
		Y5H2B.6 37	29 (a)
		C45H4.2 37	32 (a)
		Y49C4A.9 37	32 (a)
		B0213.16 37	31 (a)
		F41B5.7 37	31 (a)
		K09A11.3 37	32 (a)
		C49C8.4 37	33 (a)
		C34B7.3 37	31 (a)
		B0213.10 37	32 (a)
		C50H11.15 37	33 (a)
		K09A11.4 37	33 (a)
		C25E10.2 37	28 (a)
		F41B5.3 37	32 (a)
		K07C6.2 37	30 (a)
		K09D9.2 37	30 (a)
		C12D5.7 37	33 (a)
		K07C6.5 37	30 (a)
		F44C8.1 37	33 (a)
		K05D4.4 37	31 (a)
		C49G7.8 37	30 (a)
		B0304.3 37	30 (a)
		C03G6.15 37	30 (a)
		F41B5.4 37	33 (a)
		K09A11.2 37	33 (a)
		R08F11.3 37	31 (a)
		B0213.11 37	39 (a)
		T09H2.1 37	30 (a)
		C45H4.17 37	32 (a)
		K07C6.3 37	30 (a)
		T10H4.10 37	29 (a)

[truncated: 47 more sheets:  CYP2C9 , CYP2C18, CYP2C19, CYP2D6, CYP2D7, CYP2E1 , CYP2J2, CYP2R1,  CYP2U1 ,  CYP2W1 , CYP3A4 , CYP3A5 ,  CYP3A7, CYP3A43, CYP4A11 , CYP4A22, CYP4B1 , CYP4X1, CYP4Z1, CYP4F2 …]
