# Supplementary material for: Computational Identification of the Paralogs and Orthologs of Human Cytochrome P450 Superfamily and the Implication in Drug Discovery
Source: Int J Mol Sci. 2016 Jun 28;17(7):1020. doi: 10.3390/ijms17071020 (PMC4964396; doi:10.3390/ijms17071020)
Supplement: Supplementary file 1 [file ijms-17-01020-s001.zip › ijms-122120-Supplementary Materials/Table S5.xlsx]

## Sheet: CYP1A1
Species	Ortholog (n = 16)		OMA Group 128818 (n = 8)
Gorilla gorilla gorilla	GORGO07034 (G3RK66)		Taxon	Protein ID	Cross reference	Function annotation
Pan troglodyts	PANTR05905 (H2RDB0)		Homo sapiens	HUMAN09547	CP1A1_HUMAN	cytochrome P450, family 1, subfamily A, polypeptide 1 [Source:HGNC Symbol;Acc:2595]
Pongo ablii	PONAB04324 (H2NNS3)		Gorilla gorilla gorilla	GORGO07034	G3RK66	Uncharacterized protein [Source:UniProtKB/TrEMBL;Acc:G3RK66]
Nomascus lucognys	NOMLE07980 (G1RWW8)		Pan troglodytes	PANTR05905	H2RDB0	cytochrome P450, family 1, subfamily A, polypeptide 1 [Source:HGNC Symbol;Acc:2595]
Macaca mulatta	MACMU24308 (CP1A1_MACMU)		Pongo abelii	PONAB04324	H2NNS3	cytochrome P450, family 1, subfamily A, polypeptide 1 [Source:HGNC Symbol;Acc:2595]
Microcbus murinus	MICMU06341		Nomascus leucogenys	NOMLE07980	G1RWW8	cytochrome P450, family 1, subfamily A, polypeptide 1 [Source:HGNC Symbol;Acc:2595]
Otolmur garnttii	OTOGA16495 (H0XB84)		Macaca mulatta	MACMU24308	CP1A1_MACMU	Cytochrome P450 1A1 [Source:UniProtKB/Swiss- Prot;Acc:Q6GUR1]
Ailuropoda mlanoluca	AILME08970 (G1LQT8)		Ailuropoda melanoleuca	AILME08970	G1LQT8	Uncharacterized protein [Source:UniProtKB/TrEMBL;Acc:G1LQT8]
Procavia capnsis	PROCA02316		Ficedula albicollis	FICAL11382	U3K8U8
Ficdula albicollis	FICAL11382 (U3K8U8)		Fingerprint: KHACCEH
Branchiostoma florida	BRAFL04118 (C3YM84)
Solanum tubrosum	SOLTU38032 (M1A123)
Vitis vinifra	VITVI01557
Physcomitrlla patns subsp. patns	PHYPA31687
Saccharopolyspora erythraea (strain NRRL 23338)	SACEN02697 (A4FDF8)
Marinomonas mediterranea (strain ATCC 700492 / JCM 21426 / NBRC 103028 / MMB-1)	MARM103986 (F2K081)
Close paralogs of CYP1A1
Homo sapins	HUMAN00970 (CP4B1_HUMAN)
Homo sapins	HUMAN00972 (E7EVL8)
Homo sapins	HUMAN00974 (CP4X1_HUMAN)
Homo sapins	HUMAN00975 (CP4Z1_HUMAN)
Homo sapins	HUMAN00976 (CP4AM_HUMAN)
Homo sapins	HUMAN01093 (CP2J2_HUMAN)
Homo sapins	HUMAN03327 (CP26C_HUMAN)
Homo sapins	HUMAN03328 (CP26A_HUMAN)
Homo sapins	HUMAN03344 (CP2CI_HUMAN)
Homo sapins	HUMAN03345 (CP2CJ_HUMAN)
Homo sapins	HUMAN03346 (CP2C9_HUMAN)
Homo sapins	HUMAN03347 (CP2C8_HUMAN)
Homo sapins	HUMAN03718 (CP2E1_HUMAN)
Homo sapins	HUMAN06538 (CP27B_HUMAN)
Homo sapins	HUMAN08750 (CP46A_HUMAN)
Homo sapins	HUMAN09264 (CP19A_HUMAN)
Homo sapins	HUMAN09537 (CP11A_HUMAN)
Homo sapins	HUMAN09548 (CP1A2_HUMAN)
Homo sapins	HUMAN14527 (CP4FN_HUMAN)
Homo sapins	HUMAN14528 (CP4F3_HUMAN)
Homo sapins	HUMAN14529 (CP4FC_HUMAN)
Homo sapins	HUMAN14535 (CP4F2_HUMAN)
Homo sapins	HUMAN14536 (CP4FB_HUMAN)
Homo sapins	HUMAN15212 (CP2A6_HUMAN)
Homo sapins	HUMAN15213 (CP2A7_HUMAN)
Homo sapins	HUMAN15214 (CP2B6_HUMAN)
Homo sapins	HUMAN15215 (CP2AD_HUMAN)
Homo sapins	HUMAN15216 (CP2F1_HUMAN)
Homo sapins	HUMAN15218 (CP2S1_HUMAN)
Homo sapins	HUMAN16433 (CP1B1_HUMAN)
Homo sapins	HUMAN16685 (CP26B_HUMAN)
Homo sapins	HUMAN17137 (C27C1_HUMAN)
Homo sapins	HUMAN17761 (CP27A_HUMAN)
Homo sapins	HUMAN18691 (CP24A_HUMAN)
Homo sapins	HUMAN22234 (CP2U1_HUMAN)
Homo sapins	HUMAN22582 (CP4V2_HUMAN)
Homo sapins	HUMAN25114 (CP2W1_HUMAN)
Homo sapins	HUMAN25698 (CP51A_HUMAN)
Homo sapins	HUMAN25801 (CP3A5_HUMAN)
Homo sapins	HUMAN25804 (CP3A7_HUMAN)
Homo sapins	HUMAN25805 (CP3A4_HUMAN)
Homo sapins	HUMAN25809 (CP343_HUMAN)
Homo sapins	HUMAN26189 (C9J8N6)
Homo sapins	HUMAN27402 (Q4VAR0)
Homo sapins	HUMAN27403 (C11B2_HUMAN)
Homo sapins	HUMAN29587 (CP2R1_HUMAN)
Homo sapins	HUMAN30179 (CP21A_HUMAN)
Homo sapins	HUMAN30259 (Q16874)
Homo sapins	HUMAN30431

## Sheet: CYP1A2
Species	Ortholog (n = 13)		OMA Group 109130 (n = 4)
Gorilla gorilla gorilla	GORGO07035 (G3R5K4)		Taxon	Protein ID	Cross reference	Function annotation
Pan troglodyts	PANTR05906 (H2Q9T0)		Homo sapiens	HUMAN09548	CP1A2_HUMAN	cytochrome P450, family 1, subfamily A, polypeptide 2 [Source:HGNC Symbol;Acc:2596]
Pongo ablii	PONAB04325 (H2NNS4)		Gorilla gorilla gorilla	GORGO07035	G3R5K4	Uncharacterized protein [Source:UniProtKB/TrEMBL;Acc:G3R5K4]
Nomascus leucogenys	NOMLE07981		Musa acuminata	MUSAC32610	GSMUA_Achr8P25390_001	Putative Cytochrome P450 93A1 [Source:GMGC_GENE;Acc:GSMUA_Achr8G25390_001]
Macaca mulatta	MACMU19900 (F7EIM3)		Musa acuminata subsp. malaccensis	MUSAM29507	M0TTJ2	Putative Cytochrome P450 93A1 [Source:GMGC_GENE;Acc:GSMUA_Achr8G25390_001]
Callithrix jacchus	CALJA01787 (F7GVS8)
Bos taurus	BOVIN09754 (F1MHN9)
Procavia capensis	PROCA02317
Monodelphis domestica	MONDO00179 (F7CPS4)
Musa acuminata	MUSAC32610
Musa acuminata subsp. malaccensis	MUSAM29507 (M0TTJ2)
Saccharopolyspora erythraea (strain NRRL 23338)	SACEN02697 (A4FDF8)
Marinomonas mediterranea (strain ATCC 700492 / JCM 21426 / NBRC 103028 / MMB-1)	MARM103986 (F2K081)
Homo sapiens	HUMAN00970 (CP4B1_HUMAN)
Homo sapiens	HUMAN00972 (E7EVL8)
Homo sapiens	HUMAN00974 (CP4X1_HUMAN)
Homo sapiens	HUMAN00975 (CP4Z1_HUMAN)
Homo sapiens	HUMAN00976 (CP4AM_HUMAN)
Homo sapiens	HUMAN01093 (CP2J2_HUMAN)
Homo sapiens	HUMAN03327 (CP26C_HUMAN)
Homo sapiens	HUMAN03328 (CP26A_HUMAN)
Homo sapiens	HUMAN03344 (CP2CI_HUMAN)
Homo sapiens	HUMAN03345 (CP2CJ_HUMAN)
Homo sapiens	HUMAN03346 (CP2C9_HUMAN)
Homo sapiens	HUMAN03347 (CP2C8_HUMAN)
Homo sapiens	HUMAN03718 (CP2E1_HUMAN)
Homo sapiens	HUMAN06538 (CP27B_HUMAN)
Homo sapiens	HUMAN08750 (CP46A_HUMAN)
Homo sapiens	HUMAN09264 (CP19A_HUMAN)
Homo sapiens	HUMAN09537 (CP11A_HUMAN)
Homo sapiens	HUMAN09547 (CP1A1_HUMAN)
Homo sapiens	HUMAN14527 (CP4FN_HUMAN)
Homo sapiens	HUMAN14528 (CP4F3_HUMAN)
Homo sapiens	HUMAN14529 (CP4FC_HUMAN)
Homo sapiens	HUMAN14535 (CP4F2_HUMAN)
Homo sapiens	HUMAN14536 (CP4FB_HUMAN)
Homo sapiens	HUMAN15212 (CP2A6_HUMAN)
Homo sapiens	HUMAN15213 (CP2A7_HUMAN)
Homo sapiens	HUMAN15214 (CP2B6_HUMAN)
Homo sapiens	HUMAN15215 (CP2AD_HUMAN)
Homo sapiens	HUMAN15216 (CP2F1_HUMAN)
Homo sapiens	HUMAN15218 (CP2S1_HUMAN)
Homo sapiens	HUMAN16433 (CP1B1_HUMAN)
Homo sapiens	HUMAN16685 (CP26B_HUMAN)
Homo sapiens	HUMAN17137 (C27C1_HUMAN)
Homo sapiens	HUMAN17761 (CP27A_HUMAN)
Homo sapiens	HUMAN18691 (CP24A_HUMAN)
Homo sapiens	HUMAN22234 (CP2U1_HUMAN)
Homo sapiens	HUMAN22582 (CP4V2_HUMAN)
Homo sapiens	HUMAN25114 (CP2W1_HUMAN)
Homo sapiens	HUMAN25698 (CP51A_HUMAN)
Homo sapiens	HUMAN25801 (CP3A5_HUMAN)
Homo sapiens	HUMAN25804 (CP3A7_HUMAN)
Homo sapiens	HUMAN25805 (CP3A4_HUMAN)
Homo sapiens	HUMAN25809 (CP343_HUMAN)
Homo sapiens	HUMAN26189 (C9J8N6)
Homo sapiens	HUMAN27402 (Q4VAR0)
Homo sapiens	HUMAN27403 (C11B2_HUMAN)
Homo sapiens	HUMAN29587 (CP2R1_HUMAN)
Homo sapiens	HUMAN30179 (CP21A_HUMAN)
Homo sapiens	HUMAN30259 (Q16874)
Homo sapiens	HUMAN30431

## Sheet: CYP2A6
Species	Ortholog (n = 14)		OMA Group 142876 (n =5)
Gorilla gorilla gorilla	GORGO10067 (G3QG39)		Taxon	Protein ID	Cross reference	Function annotation
Aspergillus aculeatus	ASPAC03292		Homo sapiens	HUMAN15212	UniProtKB/Swiss-Prot CP2A6_HUMAN	cytochrome P450, family 2, subfamily A, polypeptide 6 [Source:HGNC Symbol;Acc:2610]
Manihot esculenta	MANES29616		Gorilla gorilla gorilla	GORGO10067	UniProtKB/TrEMBL G3QG39	Uncharacterized protein [Source:UniProtKB/TrEMBL;Acc:G3QG39]
	HERA203043 (A9B4Y7)		Macaca mulatta	MACMU12141	UniProtKB/TrEMBL F7GYG0	cytochrome P450, family 2, subfamily A, polypeptide 24 precursor [Source:RefSeq peptide;Acc:NP_001035305]
Macaca mulatta	MACMU12141 (F7GYG0)		Sus scrofa	PIGXX20859	UniProtKB/TrEMBL F1RHC1	Cytochrome p450 2A6; Uncharacterized protein [Source:UniProtKB/TrEMBL;Acc:Q4W1H7] pmp logo
Macaca mulatta	MACMU12144 (F7GWT6)		Triticum urartu	TRIUA14006	UniProtKB/TrEMBL M7Z8T3	4-hydroxyphenylacetaldehyde oxime monooxygenase [Source:UniProtKB/TrEMBL;Acc:M7Z8T3]
Nomascus leucogenys	NOMLE13656 (G1RIE5)
Sus scrofa	PIGXX20859 (F1RHC1)
Physcomitrella patens subsp. patens	PHYPA31687
EAegilops tauschii	AEGTA19151 (M8C4M2)
Triticum urartu	TRIUA14006 (M7Z8T3)
Glycine max	SOYBN21897 (K7LCE0)
Nostoc punctiforme (strain ATCC 29133 / PCC 73102)	NOSP705704 (B2IX65)
Deinococcus proteolyticus (strain ATCC 35074 / DSM 20540 / JCM 6276 / NBRC 101906 / NCIMB 13154 / VKM Ac-1939 / CCM 2703)	DEIPM01899 (F0RME6)
Homo sapiens	HUMAN00970 (CP4B1_HUMAN)
Homo sapiens	HUMAN00972 (E7EVL8)
Homo sapiens	HUMAN00974 (CP4X1_HUMAN)
Homo sapiens	HUMAN00975 (CP4Z1_HUMAN)
Homo sapiens	HUMAN00976 (CP4AM_HUMAN)
Homo sapiens	HUMAN01093 (CP2J2_HUMAN)
Homo sapiens	HUMAN03327 (CP26C_HUMAN)
Homo sapiens	HUMAN03328 (CP26A_HUMAN)
Homo sapiens	HUMAN03344 (CP2CI_HUMAN)
Homo sapiens	HUMAN03345 (CP2CJ_HUMAN)
Homo sapiens	HUMAN03346 (CP2C9_HUMAN)
Homo sapiens	HUMAN03347 (CP2C8_HUMAN)
Homo sapiens	HUMAN03718 (CP2E1_HUMAN)
Homo sapiens	HUMAN06538 (CP27B_HUMAN)
Homo sapiens	HUMAN08750 (CP46A_HUMAN)
Homo sapiens	HUMAN09264 (CP19A_HUMAN)
Homo sapiens	HUMAN09537 (CP11A_HUMAN)
Homo sapiens	HUMAN09547 (CP1A1_HUMAN)
Homo sapiens	HUMAN09548 (CP1A2_HUMAN)
Homo sapiens	HUMAN14527 (CP4FN_HUMAN)
Homo sapiens	HUMAN14528 (CP4F3_HUMAN)
Homo sapiens	HUMAN14529 (CP4FC_HUMAN)
Homo sapiens	HUMAN14535 (CP4F2_HUMAN)
Homo sapiens	HUMAN14536 (CP4FB_HUMAN)
Homo sapiens	HUMAN15213 (CP2A7_HUMAN)
Homo sapiens	HUMAN15214 (CP2B6_HUMAN)
Homo sapiens	HUMAN15215 (CP2AD_HUMAN)
Homo sapiens	HUMAN15216 (CP2F1_HUMAN)
Homo sapiens	HUMAN15218 (CP2S1_HUMAN)
Homo sapiens	HUMAN16433 (CP1B1_HUMAN)
Homo sapiens	HUMAN16685 (CP26B_HUMAN)
Homo sapiens	HUMAN17137 (C27C1_HUMAN)
Homo sapiens	HUMAN17761 (CP27A_HUMAN)
Homo sapiens	HUMAN18691 (CP24A_HUMAN)
Homo sapiens	HUMAN22234 (CP2U1_HUMAN)
Homo sapiens	HUMAN22582 (CP4V2_HUMAN)
Homo sapiens	HUMAN25114 (CP2W1_HUMAN)
Homo sapiens	HUMAN25698 (CP51A_HUMAN)
Homo sapiens	HUMAN25801 (CP3A5_HUMAN)
Homo sapiens	HUMAN25804 (CP3A7_HUMAN)
Homo sapiens	HUMAN25805 (CP3A4_HUMAN)
Homo sapiens	HUMAN25809 (CP343_HUMAN)
Homo sapiens	HUMAN26189 (C9J8N6)
Homo sapiens	HUMAN27402 (Q4VAR0)
Homo sapiens	HUMAN27403 (C11B2_HUMAN)
Homo sapiens	HUMAN29587 (CP2R1_HUMAN)
Homo sapiens	HUMAN30179 (CP21A_HUMAN)
Homo sapiens	HUMAN30259 (Q16874)
Homo sapiens	HUMAN30431

## Sheet: CYP2A7
Species	Ortholog (n = 9)		OMA Group 188665 (n = 2)
Pan troglodytes	PANTR09061 (H2RCA4)		Taxon	Protein ID	Cross reference	Function annotation
Solanum tuberosum	SOLTU01146 (M0ZR45)		Homo sapiens	HUMAN15213	UniProtKB/Swiss-Prot CP2A7_HUMAN	cytochrome P450, family 2, subfamily A, polypeptide 7 [Source:HGNC Symbol;Acc:2611]
many:many Orthologs?			Pan troglodytes	PANTR09061	UniProtKB/TrEMBL H2RCA4	cytochrome P450, family 2, subfamily A, polypeptide 7 [Source:HGNC Symbol;Acc:2611]
Macaca mulatta	MACMU12141 (F7GYG0)
Macaca mulatta	MACMU12144 (F7GWT6)
Physcomitrella patens subsp. patens	PHYPA31687
Oryza glaberrima	ORYGL10668
Aegilops tauschii	AEGTA19151 (M8C4M2)
Glycine max	SOYBN21897 (K7LCE0)
BDeinococcus proteolyticus (strain ATCC 35074 / DSM 20540 / JCM 6276 / NBRC 101906 / NCIMB 13154 / VKM Ac-1939 / CCM 2703)	DEIPM01899 (F0RME6)
Homo sapiens	HUMAN00970 (CP4B1_HUMAN)
Homo sapiens	HUMAN00972 (E7EVL8)
Homo sapiens	HUMAN00974 (CP4X1_HUMAN)
Homo sapiens	HUMAN00975 (CP4Z1_HUMAN)
Homo sapiens	HUMAN00976 (CP4AM_HUMAN)
Homo sapiens	HUMAN01093 (CP2J2_HUMAN)
Homo sapiens	HUMAN03327 (CP26C_HUMAN)
Homo sapiens	HUMAN03328 (CP26A_HUMAN)
Homo sapiens	HUMAN03344 (CP2CI_HUMAN)
Homo sapiens	HUMAN03345 (CP2CJ_HUMAN)
Homo sapiens	HUMAN03346 (CP2C9_HUMAN)
Homo sapiens	HUMAN03347 (CP2C8_HUMAN)
Homo sapiens	HUMAN03718 (CP2E1_HUMAN)
Homo sapiens	HUMAN06538 (CP27B_HUMAN)
Homo sapiens	HUMAN08750 (CP46A_HUMAN)
Homo sapiens	HUMAN09264 (CP19A_HUMAN)
Homo sapiens	HUMAN09537 (CP11A_HUMAN)
Homo sapiens	HUMAN09547 (CP1A1_HUMAN)
Homo sapiens	HUMAN09548 (CP1A2_HUMAN)
Homo sapiens	HUMAN14527 (CP4FN_HUMAN)
Homo sapiens	HUMAN14528 (CP4F3_HUMAN)
Homo sapiens	HUMAN14529 (CP4FC_HUMAN)
Homo sapiens	HUMAN14535 (CP4F2_HUMAN)
Homo sapiens	HUMAN14536 (CP4FB_HUMAN)
Homo sapiens	HUMAN15212 (CP2A6_HUMAN)
Homo sapiens	HUMAN15214 (CP2B6_HUMAN)
Homo sapiens	HUMAN15215 (CP2AD_HUMAN)
Homo sapiens	HUMAN15216 (CP2F1_HUMAN)
Homo sapiens	HUMAN15218 (CP2S1_HUMAN)
Homo sapiens	HUMAN16433 (CP1B1_HUMAN)
Homo sapiens	HUMAN16685 (CP26B_HUMAN)
Homo sapiens	HUMAN17137 (C27C1_HUMAN)
Homo sapiens	HUMAN17761 (CP27A_HUMAN)
Homo sapiens	HUMAN18691 (CP24A_HUMAN)
Homo sapiens	HUMAN22234 (CP2U1_HUMAN)
Homo sapiens	HUMAN22582 (CP4V2_HUMAN)
Homo sapiens	HUMAN25114 (CP2W1_HUMAN)
Homo sapiens	HUMAN25698 (CP51A_HUMAN)
Homo sapiens	HUMAN25801 (CP3A5_HUMAN)
Homo sapiens	HUMAN25804 (CP3A7_HUMAN)
Homo sapiens	HUMAN25805 (CP3A4_HUMAN)
Homo sapiens	HUMAN25809 (CP343_HUMAN)
Homo sapiens	HUMAN26189 (C9J8N6)
Homo sapiens	HUMAN27402 (Q4VAR0)
Homo sapiens	HUMAN27403 (C11B2_HUMAN)
Homo sapiens	HUMAN29587 (CP2R1_HUMAN)
Homo sapiens	HUMAN30179 (CP21A_HUMAN)
Homo sapiens	HUMAN30259 (Q16874)
Homo sapiens	HUMAN30431

## Sheet: CYP2A13
Species	Ortholog (n = 35)		OMA Group 152473 (n = 12)
Gorilla gorilla gorilla	GORGO10073 (G3RT07)		Taxon	Protein ID	Cross reference	Function annotation
Pongo abelii	PONAB07319 (H2NYX0)		Homo sapiens	HUMAN15215	UniProtKB/Swiss-Prot CP2AD_HUMAN	cytochrome P450, family 2, subfamily A, polypeptide 13 [Source:HGNC Symbol;Acc:2608]
Callithrix jacchus	CALJA12905 (F6UW70)		Gorilla gorilla gorilla	GORGO10073	UniProtKB/TrEMBL G3RT07	Uncharacterized protein [Source:UniProtKB/TrEMBL;Acc:G3RT07]
Otolemur garnettii	OTOGA01547 (H0WXZ3)		Nomascus leucogenys	NOMLE13656	UniProtKB/TrEMBL G1RIE5	cytochrome P450, family 2, subfamily A, polypeptide 13 [Source:HGNC Symbol;Acc:2608]
Cavia porcellus	CAVPO01400 (H0UYI9)		Macaca mulatta	MACMU12144	UniProtKB/TrEMBL F7GWT6	cytochrome P450, family 2, subfamily A, polypeptide 23 precursor [Source:RefSeq peptide;Acc:NP_001035306]
Mus musculus	MOUSE19976 (Q80XK1)		Otolemur garnettii	OTOGA01547	UniProtKB/TrEMBL H0WXZ3
Canis familiaris	CANFA01042 (F1PG40)		Mus musculus	MOUSE19976	UniProtKB/TrEMBL Q80XK1	cytochrome P450, family 2, subfamily a, polypeptide 5 [Source:MGI Symbol;Acc:MGI:88597] pmp logo
Mustela putorius furo	MUSPF00182 (M3XMS9)		Canis familiaris	CANFA01042	UniProtKB/TrEMBL F1PG40	cytochrome P450 family 2 subfamily A polypeptide 13 [Source:RefSeq peptide;Acc:NP_001032422]
Felis catus	FELCA16180 (M3W9T6)		Mustela putorius furo	MUSPF00182	UniProtKB/TrEMBL M3XMS9	pmp logo
Tursiops truncatus	TURTR00071		Bos taurus	BOVIN06729	UniProtKB/TrEMBL G3MYH2	Uncharacterized protein [Source:UniProtKB/TrEMBL;Acc:G3MYH2]
Bos taurus	BOVIN06729 (G3MYH2)		Myotis lucifugus	MYOLU19340	UniProtKB/TrEMBL G1PH95	pmp logo
Sorex araneus	SORAR04968		Sorex araneus	SORAR04968	Ensembl ENSSARP00000007505
Equus caballus	HORSE01864 (F6YQJ0)		Equus caballus	HORSE01864	UniProtKB/TrEMBL F6YQJ0	Uncharacterized protein [Source:UniProtKB/TrEMBL;Acc:F6YQJ0]
Procavia capensis	PROCA01993
Monodelphis domestica	MONDO12992 (F6ZYH4)
Macropus eugenii	MACEU03968
Hypocrea atroviridis (strain ATCC 20476 / IMI 206040)	HYPAI01977 (G9NP41)
Wolfiporia cocos (strain MD-104)	WOLCO02655
Coprinopsis cinerea	COPCI12194
Alicyclobacillus acidocaldarius subsp. acidocaldarius (strain ATCC 27009 / DSM 446 / 104-1A)	ALIAD02735 (C8WUK9)
Myotis lucifugus	MYOLU19340 (G1PH95)
Myotis lucifugus	MYOLU19342 (G1Q3N8)
Macaca mulatta	MACMU12141 (F7GYG0)
Macaca mulatta	MACMU12144 (F7GWT6)
Musa acuminata	MUSAC03660
Musa acuminata	MUSAC25686
Musa acuminata subsp. malaccensis	MUSAM07309 (M0RRX3)
Musa acuminata subsp. malaccensis	MUSAM32824 (M0U311)
Nomascus leucogenys	NOMLE13656 (G1RIE5)
Sus scrofa	PIGXX20859 (F1RHC1)
Physcomitrella patens subsp. patens	PHYPA31687
Triticum urartu	TRIUA14006 (M7Z8T3)
Nostoc punctiforme (strain ATCC 29133 / PCC 73102)	NOSP705704 (B2IX65)
BDeinococcus proteolyticus (strain ATCC 35074 / DSM 20540 / JCM 6276 / NBRC 101906 / NCIMB 13154 / VKM Ac-1939 / CCM 2703)	DEIPM01899 (F0RME6)
BDeinococcus radiodurans (strain ATCC 13939 / DSM 20539 / JCM 16871 / LMG 4051 / NBRC 15346 / NCIMB 9279 / R1 / VKM B-1422)	DEIRA01673 (Q9RTN4)
Homo sapiens	HUMAN00970 (CP4B1_HUMAN)
Homo sapiens	HUMAN00972 (E7EVL8)
Homo sapiens	HUMAN00974 (CP4X1_HUMAN)
Homo sapiens	HUMAN00975 (CP4Z1_HUMAN)
Homo sapiens	HUMAN00976 (CP4AM_HUMAN)
Homo sapiens	HUMAN01093 (CP2J2_HUMAN)
Homo sapiens	HUMAN03327 (CP26C_HUMAN)
Homo sapiens	HUMAN03328 (CP26A_HUMAN)
Homo sapiens	HUMAN03344 (CP2CI_HUMAN)
Homo sapiens	HUMAN03345 (CP2CJ_HUMAN)
Homo sapiens	HUMAN03346 (CP2C9_HUMAN)
Homo sapiens	HUMAN03347 (CP2C8_HUMAN)
Homo sapiens	HUMAN03718 (CP2E1_HUMAN)
Homo sapiens	HUMAN06538 (CP27B_HUMAN)
Homo sapiens	HUMAN08750 (CP46A_HUMAN)
Homo sapiens	HUMAN09264 (CP19A_HUMAN)
Homo sapiens	HUMAN09537 (CP11A_HUMAN)
Homo sapiens	HUMAN09547 (CP1A1_HUMAN)
Homo sapiens	HUMAN09548 (CP1A2_HUMAN)
Homo sapiens	HUMAN14527 (CP4FN_HUMAN)
Homo sapiens	HUMAN14528 (CP4F3_HUMAN)
Homo sapiens	HUMAN14529 (CP4FC_HUMAN)
Homo sapiens	HUMAN14535 (CP4F2_HUMAN)
Homo sapiens	HUMAN14536 (CP4FB_HUMAN)
Homo sapiens	HUMAN15212 (CP2A6_HUMAN)
Homo sapiens	HUMAN15213 (CP2A7_HUMAN)
Homo sapiens	HUMAN15214 (CP2B6_HUMAN)
Homo sapiens	HUMAN15216 (CP2F1_HUMAN)
Homo sapiens	HUMAN15218 (CP2S1_HUMAN)
Homo sapiens	HUMAN16433 (CP1B1_HUMAN)
Homo sapiens	HUMAN16685 (CP26B_HUMAN)
Homo sapiens	HUMAN17137 (C27C1_HUMAN)
Homo sapiens	HUMAN17761 (CP27A_HUMAN)
Homo sapiens	HUMAN18691 (CP24A_HUMAN)
Homo sapiens	HUMAN22234 (CP2U1_HUMAN)
Homo sapiens	HUMAN22582 (CP4V2_HUMAN)
Homo sapiens	HUMAN25114 (CP2W1_HUMAN)
Homo sapiens	HUMAN25698 (CP51A_HUMAN)
Homo sapiens	HUMAN25801 (CP3A5_HUMAN)
Homo sapiens	HUMAN25804 (CP3A7_HUMAN)
Homo sapiens	HUMAN25805 (CP3A4_HUMAN)
Homo sapiens	HUMAN25809 (CP343_HUMAN)
Homo sapiens	HUMAN26189 (C9J8N6)
Homo sapiens	HUMAN27402 (Q4VAR0)
Homo sapiens	HUMAN27403 (C11B2_HUMAN)
Homo sapiens	HUMAN29587 (CP2R1_HUMAN)
Homo sapiens	HUMAN30179 (CP21A_HUMAN)
Homo sapiens	HUMAN30259 (Q16874)
Homo sapiens	HUMAN30431

## Sheet: CYP2B6
Species	Ortholog (n = 62)		OMA Group 143577 (n = 5)
Gorilla gorilla gorilla	GORGO10071 (G3S412)		Taxon	Protein ID	Cross reference	Function annotation
Pan troglodytes	PANTR09065 (H2R0G3)		Homo sapiens	HUMAN15214	UniProtKB/Swiss-Prot CP2B6_HUMAN	cytochrome P450, family 2, subfamily B, polypeptide 6 [Source:HGNC Symbol;Acc:2615]
Pongo abelii	PONAB07317 (H2NYW8)		Gorilla gorilla gorilla	GORGO10071	UniProtKB/TrEMBL G3S412	Uncharacterized protein [Source:UniProtKB/TrEMBL;Acc:G3S412] pmp logo
Nomascus leucogenys	NOMLE15163		Pongo abelii	PONAB07317	UniProtKB/TrEMBL H2NYW8	cytochrome P450, family 2, subfamily B, polypeptide 6 [Source:HGNC Symbol;Acc:2615]
Macaca mulatta	MACMU12145 (F7H3N4)		Nomascus leucogenys	NOMLE15163	Ensembl ENSNLEP00000016807	cytochrome P450, family 2, subfamily S, polypeptide 1 [Source:HGNC Symbol;Acc:15654]
Microcebus murinus	MICMU01781		Sus scrofa	PIGXX16093	UniProtKB/TrEMBL F1RHA1	cytochrome P450 2B22 [Source:RefSeq peptide;Acc:NP_999578]
Sus scrofa	PIGXX16093 (F1RHA1)
Ornithorhynchus anatinus	ORNAN10857 (F6Z0F0)
Pristionchus pacificus	PRIPA21224 (H3FGR4)
Stereum hirsutum (strain FP-91666)	STEHR08480
Mycobacterium gilvum (strain PYR-GCK)	MYCGI01035 (A4T412)
Mycobacterium sp. (strain Spyr1)	MYCSR04745 (E6TMK5)
Mycobacterium canettii (strain CIPT 140010059)	MYCCP00567 (G0TPS8)
Conexibacter woesei (strain DSM 14684 / JCM 11494 / NBRC 100937 / ID131577)	CONWI05558 (D3F0R2)
Mycobacterium abscessus (strain ATCC 19977 / DSM 44196)	MYCA902054 (B1MPA8)
Mycobacterium abscessus (strain ATCC 19977 / DSM 44196)	MYCA903246 (B1MDN2)
Mycobacterium abscessus (strain ATCC 19977 / DSM 44196)	MYCA903394 (B1ME30)
Mycobacterium abscessus (strain ATCC 19977 / DSM 44196)	MYCA903931 (B1MHF5)
Mycobacterium abscessus (strain ATCC 19977 / DSM 44196)	MYCA904656 (B1MLB6)
Mycobacterium marinum (strain ATCC BAA-535 / M)	MYCMM00920 (B2HRT3)
Mycobacterium marinum (strain ATCC BAA-535 / M)	MYCMM01597 (B2HHF2)
Mycobacterium marinum (strain ATCC BAA-535 / M)	MYCMM02923 (B2HEZ8)
Mycobacterium marinum (strain ATCC BAA-535 / M)	MYCMM03076 (B2HG05)
Mycobacterium marinum (strain ATCC BAA-535 / M)	MYCMM04386 (B2HDK5)
Mycobacterium bovis (strain ATCC BAA-935 / AF2122/97)	MYCBO00621 (Q7TVY0)
Mycobacterium bovis (strain ATCC BAA-935 / AF2122/97)	MYCBO00826 (Q7TXC6)
Mycobacterium bovis (strain ATCC BAA-935 / AF2122/97)	MYCBO02358 (C135B_MYCBO)
Mycobacterium bovis (strain BCG / Pasteur 1173P2)	MYCBP00585 (A1KG45)
Mycobacterium bovis (strain BCG / Pasteur 1173P2)	MYCBP03057 (A1KN57)
Mycobacterium bovis (strain BCG / Pasteur 1173P2)	MYCBP03685 (A1KQ15)
Mycobacterium bovis (strain BCG / Tokyo 172 / ATCC 35737 / TMC 1019)	MYCBT00579 (C1AKP8)
Mycobacterium bovis (strain BCG / Tokyo 172 / ATCC 35737 / TMC 1019)	MYCBT03061 (C1AGH8)
Mycobacterium bovis (strain BCG / Tokyo 172 / ATCC 35737 / TMC 1019)	MYCBT03687 (C1AID7)
Mycobacterium vanbaalenii (strain DSM 7251 / PYR-1)	MYCVP00987 (A1T3X6)
Mycobacterium vanbaalenii (strain DSM 7251 / PYR-1)	MYCVP01946 (A1T6P8)
Salinispora arenicola (strain CNS-205)	SALAI00547 (A8M113)
Salinispora arenicola (strain CNS-205)	SALAI01250 (A8M707)
Cyanothece sp. (strain PCC 7822)	CYAP200574 (E0U9D8)
Cyanothece sp. (strain PCC 7822)	CYAP203473 (E0UG83)
Cyanothece sp. (strain PCC 7822)	CYAP204128 (E0UA57)
Cyanothece sp. (strain PCC 7822)	CYAP204129 (E0UA58)
Cyanothece sp. (strain PCC 7822)	CYAP205617 (E0ULB4)
Stanieria cyanosphaera (strain ATCC 29371 / PCC 7437)	STAC700431 (K9XQZ6)
Stanieria cyanosphaera (strain ATCC 29371 / PCC 7437)	STAC701680 (K9XTA8)
Stanieria cyanosphaera (strain ATCC 29371 / PCC 7437)	STAC703485 (K9XYD7)
Hyphomicrobium denitrificans (strain ATCC 51888 / DSM 1869 / NCIB 11706 / TK 0415)	HYPDA00578 (D8JSY1)
Hyphomicrobium denitrificans (strain ATCC 51888 / DSM 1869 / NCIB 11706 / TK 0415)	HYPDA00629 (D8JT32)
Hyphomicrobium denitrificans (strain ATCC 51888 / DSM 1869 / NCIB 11706 / TK 0415)	HYPDA02757 (D8JUL8)
ANatrialba magadii (strain ATCC 43099 / DSM 3394 / NCIMB 2190 / MS3)	NATMM01942 (D3SVD5)
Amycolicicoccus subflavus (strain DSM 45089 / DQS3-9A1)	AMYSD02981 (F6EKW2)
Mycobacterium avium (strain 104)	MYCA104889 (A0QMY9)
Mycobacterium paratuberculosis (strain ATCC BAA-968 / K-10)	MYCPA03521 (Q73U15)
Mycobacterium sp. (strain JLS)	MYCSJ02891 (A3Q0Q7)
Mycobacterium tuberculosis	MYCTU00576 (C135B_MYCTU)
Mycobacterium tuberculosis (strain ATCC 25177 / H37Ra)	MYCTA00577 (A5TZU8)
Mycobacterium tuberculosis (strain F11)	MYCTF00564 (A5WJT2)
Mycobacterium tuberculosis (strain KZN 1435 / MDR)	MYCTK00585 (C6DTT9)
Kribbella flavida (strain DSM 17836 / JCM 10339 / NBRC 14399)	KRIFD00900 (D2Q034)
Streptomyces bingchenggensis (strain BCW-1)	STRBB07190 (D7C5C8)
Pseudomonas entomophila (strain L48)	PSEE405131 (Q1I2J9)
Pseudomonas fluorescens (strain Pf-5 / ATCC BAA-477)	PSEF502925 (Q4KCD5)
Bacteriovorax marinus (strain ATCC BAA-682 / DSM 15412 / SJ)	BACMS00795 (E1WX36)
Homo sapiens	HUMAN00970 (CP4B1_HUMAN)
Homo sapiens	HUMAN00972 (E7EVL8)
Homo sapiens	HUMAN00974 (CP4X1_HUMAN)
Homo sapiens	HUMAN00975 (CP4Z1_HUMAN)
Homo sapiens	HUMAN00976 (CP4AM_HUMAN)
Homo sapiens	HUMAN01093 (CP2J2_HUMAN)
Homo sapiens	HUMAN03327 (CP26C_HUMAN)
Homo sapiens	HUMAN03328 (CP26A_HUMAN)
Homo sapiens	HUMAN03344 (CP2CI_HUMAN)
Homo sapiens	HUMAN03345 (CP2CJ_HUMAN)
Homo sapiens	HUMAN03346 (CP2C9_HUMAN)
Homo sapiens	HUMAN03347 (CP2C8_HUMAN)
Homo sapiens	HUMAN03718 (CP2E1_HUMAN)
Homo sapiens	HUMAN06538 (CP27B_HUMAN)
Homo sapiens	HUMAN08750 (CP46A_HUMAN)
Homo sapiens	HUMAN09264 (CP19A_HUMAN)
Homo sapiens	HUMAN09537 (CP11A_HUMAN)
Homo sapiens	HUMAN09547 (CP1A1_HUMAN)
Homo sapiens	HUMAN09548 (CP1A2_HUMAN)
Homo sapiens	HUMAN14527 (CP4FN_HUMAN)
Homo sapiens	HUMAN14528 (CP4F3_HUMAN)
Homo sapiens	HUMAN14529 (CP4FC_HUMAN)
Homo sapiens	HUMAN14535 (CP4F2_HUMAN)
Homo sapiens	HUMAN14536 (CP4FB_HUMAN)
Homo sapiens	HUMAN15212 (CP2A6_HUMAN)
Homo sapiens	HUMAN15213 (CP2A7_HUMAN)
Homo sapiens	HUMAN15215 (CP2AD_HUMAN)
Homo sapiens	HUMAN15216 (CP2F1_HUMAN)
Homo sapiens	HUMAN15218 (CP2S1_HUMAN)
Homo sapiens	HUMAN16433 (CP1B1_HUMAN)
Homo sapiens	HUMAN16685 (CP26B_HUMAN)
Homo sapiens	HUMAN17137 (C27C1_HUMAN)
Homo sapiens	HUMAN17761 (CP27A_HUMAN)
Homo sapiens	HUMAN18691 (CP24A_HUMAN)
Homo sapiens	HUMAN22234 (CP2U1_HUMAN)
Homo sapiens	HUMAN22582 (CP4V2_HUMAN)
Homo sapiens	HUMAN25114 (CP2W1_HUMAN)
Homo sapiens	HUMAN25698 (CP51A_HUMAN)
Homo sapiens	HUMAN25801 (CP3A5_HUMAN)
Homo sapiens	HUMAN25804 (CP3A7_HUMAN)
Homo sapiens	HUMAN25805 (CP3A4_HUMAN)
Homo sapiens	HUMAN25809 (CP343_HUMAN)
Homo sapiens	HUMAN26189 (C9J8N6)
Homo sapiens	HUMAN27402 (Q4VAR0)
Homo sapiens	HUMAN27403 (C11B2_HUMAN)
Homo sapiens	HUMAN29587 (CP2R1_HUMAN)
Homo sapiens	HUMAN30179 (CP21A_HUMAN)
Homo sapiens	HUMAN30259 (Q16874)
Homo sapiens	HUMAN30431

## Sheet: CYP2F1
Species	Ortholog (n = 12)		OMA Group 150566 (n = 6)
Gorilla gorilla gorilla	GORGO10074 (G3SI61)		Taxon	Protein ID	Cross reference	Function annotation
Dipodomys ordii	DIPOR00941		Homo sapiens	HUMAN15216	UniProtKB/Swiss-Prot CP2F1_HUMAN	cytochrome P450, family 2, subfamily F, polypeptide 1 [Source:HGNC Symbol;Acc:2632]
Spermophilus tridecemlineatus	SPETR03109 (I3NER5)		Gorilla gorilla gorilla	GORGO10074	UniProtKB/TrEMBL G3SI61	Uncharacterized protein [Source:UniProtKB/TrEMBL;Acc:G3R2N3] pmp logo
Mustela putorius furo	MUSPF03238 (M3Z1U8)		Mustela putorius furo	MUSPF03238	UniProtKB/TrEMBL M3Z1U8	cytochrome P450, family 2, subfamily f, polypeptide 2 [Source:MGI Symbol;Acc:MGI:88608]
Ailuropoda melanoleuca	AILME08208 (D2HMU6)		Ailuropoda melanoleuca	AILME08208	UniProtKB/TrEMBL D2HMU6	cytochrome P450, family 2, subfamily F, polypeptide 1 [Source:HGNC Symbol;Acc:2632]
Felis catus	FELCA16181 (M3WWL3)		Felis catus	FELCA16181	UniProtKB/TrEMBL M3WWL3	cytochrome P450, family 2, subfamily F, polypeptide 1 [Source:HGNC Symbol;Acc:2632]
Bos taurus	BOVIN06728 (G3MYW0)		Erinaceus europaeus	ERIEU03711	Ensembl ENSEEUP00000011276	cytochrome P450, family 2, subfamily F, polypeptide 1 [Source:HGNC Symbol;Acc:2632]
Sus scrofa	PIGXX16089 (F1RHC0)
Erinaceus europaeus	ERIEU03711
Echinops telfairi	ECHTE02983
Triticum aestivum	WHEAT69422
Streptomyces griseus subsp. griseus (strain JCM 4626 / NBRC 13350)	STRGG00283 (B1VQD8)
Homo sapiens	HUMAN00970 (CP4B1_HUMAN)
Homo sapiens	HUMAN00972 (E7EVL8)
Homo sapiens	HUMAN00974 (CP4X1_HUMAN)
Homo sapiens	HUMAN00975 (CP4Z1_HUMAN)
Homo sapiens	HUMAN00976 (CP4AM_HUMAN)
Homo sapiens	HUMAN01093 (CP2J2_HUMAN)
Homo sapiens	HUMAN03327 (CP26C_HUMAN)
Homo sapiens	HUMAN03328 (CP26A_HUMAN)
Homo sapiens	HUMAN03344 (CP2CI_HUMAN)
Homo sapiens	HUMAN03345 (CP2CJ_HUMAN)
Homo sapiens	HUMAN03346 (CP2C9_HUMAN)
Homo sapiens	HUMAN03347 (CP2C8_HUMAN)
Homo sapiens	HUMAN03718 (CP2E1_HUMAN)
Homo sapiens	HUMAN06538 (CP27B_HUMAN)
Homo sapiens	HUMAN08750 (CP46A_HUMAN)
Homo sapiens	HUMAN09264 (CP19A_HUMAN)
Homo sapiens	HUMAN09537 (CP11A_HUMAN)
Homo sapiens	HUMAN09547 (CP1A1_HUMAN)
Homo sapiens	HUMAN09548 (CP1A2_HUMAN)
Homo sapiens	HUMAN14527 (CP4FN_HUMAN)
Homo sapiens	HUMAN14528 (CP4F3_HUMAN)
Homo sapiens	HUMAN14529 (CP4FC_HUMAN)
Homo sapiens	HUMAN14535 (CP4F2_HUMAN)
Homo sapiens	HUMAN14536 (CP4FB_HUMAN)
Homo sapiens	HUMAN15212 (CP2A6_HUMAN)
Homo sapiens	HUMAN15213 (CP2A7_HUMAN)
Homo sapiens	HUMAN15214 (CP2B6_HUMAN)
Homo sapiens	HUMAN15215 (CP2AD_HUMAN)
Homo sapiens	HUMAN15218 (CP2S1_HUMAN)
Homo sapiens	HUMAN16433 (CP1B1_HUMAN)
Homo sapiens	HUMAN16685 (CP26B_HUMAN)
Homo sapiens	HUMAN17137 (C27C1_HUMAN)
Homo sapiens	HUMAN17761 (CP27A_HUMAN)
Homo sapiens	HUMAN18691 (CP24A_HUMAN)
Homo sapiens	HUMAN22234 (CP2U1_HUMAN)
Homo sapiens	HUMAN22582 (CP4V2_HUMAN)
Homo sapiens	HUMAN25114 (CP2W1_HUMAN)
Homo sapiens	HUMAN25698 (CP51A_HUMAN)
Homo sapiens	HUMAN25801 (CP3A5_HUMAN)
Homo sapiens	HUMAN25804 (CP3A7_HUMAN)
Homo sapiens	HUMAN25805 (CP3A4_HUMAN)
Homo sapiens	HUMAN25809 (CP343_HUMAN)
Homo sapiens	HUMAN26189 (C9J8N6)
Homo sapiens	HUMAN27402 (Q4VAR0)
Homo sapiens	HUMAN27403 (C11B2_HUMAN)
Homo sapiens	HUMAN29587 (CP2R1_HUMAN)
Homo sapiens	HUMAN30179 (CP21A_HUMAN)
Homo sapiens	HUMAN30259 (Q16874)
Homo sapiens	HUMAN30431

## Sheet: CYP2S1
Species	Ortholog (n = 9)		OMA Group 127834 (n = 5)
Gorilla gorilla gorilla	GORGO10075 (G3R3V4)		Taxon	Protein ID	Cross reference	Function annotation
Pan troglodytes	PANTR09068 (H2QGD7)		Homo sapiens	HUMAN15218	UniProtKB/Swiss-Prot CP2S1_HUMAN	cytochrome P450, family 2, subfamily S, polypeptide 1 [Source:HGNC Symbol;Acc:15654]
Pongo abelii	PONAB07320 (H2NYX1)		Gorilla gorilla gorilla	GORGO10075	UniProtKB/TrEMBL G3R3V4	Uncharacterized protein [Source:UniProtKB/TrEMBL;Acc:G3R3V4] pmp logo
Macaca mulatta	MACMU12148 (F7A571)		Pan troglodytes	PANTR09068	UniProtKB/TrEMBL H2QGD7	cytochrome P450, family 2, subfamily S, polypeptide 1 [Source:HGNC Symbol;Acc:15654] pmp logo
Callithrix jacchus	CALJA12910		Pongo abelii	PONAB07320	UniProtKB/TrEMBL H2NYX1	cytochrome P450, family 2, subfamily S, polypeptide 1 [Source:HGNC Symbol;Acc:15654]
Myotis lucifugus	MYOLU19346 (G1PLY1)		Callithrix jacchus	CALJA12910	Ensembl ENSCJAP00000037340	cytochrome P450, family 2, subfamily S, polypeptide 1 [Source:HGNC Symbol;Acc:15654]
Frankia alni (strain ACN14a)	FRAAA03921 (Q0RIL4)
Mycobacterium sp. (strain Spyr1)	MYCSR00676 (E6TBX5)
Myxococcus xanthus (strain DK 1622)	MYXXD01681 (Q1DBI0)
Homo sapiens	HUMAN00970 (CP4B1_HUMAN)
Homo sapiens	HUMAN00972 (E7EVL8)
Homo sapiens	HUMAN00974 (CP4X1_HUMAN)
Homo sapiens	HUMAN00975 (CP4Z1_HUMAN)
Homo sapiens	HUMAN00976 (CP4AM_HUMAN)
Homo sapiens	HUMAN01093 (CP2J2_HUMAN)
Homo sapiens	HUMAN03327 (CP26C_HUMAN)
Homo sapiens	HUMAN03328 (CP26A_HUMAN)
Homo sapiens	HUMAN03344 (CP2CI_HUMAN)
Homo sapiens	HUMAN03345 (CP2CJ_HUMAN)
Homo sapiens	HUMAN03346 (CP2C9_HUMAN)
Homo sapiens	HUMAN03347 (CP2C8_HUMAN)
Homo sapiens	HUMAN03718 (CP2E1_HUMAN)
Homo sapiens	HUMAN06538 (CP27B_HUMAN)
Homo sapiens	HUMAN08750 (CP46A_HUMAN)
Homo sapiens	HUMAN09264 (CP19A_HUMAN)
Homo sapiens	HUMAN09537 (CP11A_HUMAN)
Homo sapiens	HUMAN09547 (CP1A1_HUMAN)
Homo sapiens	HUMAN09548 (CP1A2_HUMAN)
Homo sapiens	HUMAN14527 (CP4FN_HUMAN)
Homo sapiens	HUMAN14528 (CP4F3_HUMAN)
Homo sapiens	HUMAN14529 (CP4FC_HUMAN)
Homo sapiens	HUMAN14535 (CP4F2_HUMAN)
Homo sapiens	HUMAN14536 (CP4FB_HUMAN)
Homo sapiens	HUMAN15212 (CP2A6_HUMAN)
Homo sapiens	HUMAN15213 (CP2A7_HUMAN)
Homo sapiens	HUMAN15214 (CP2B6_HUMAN)
Homo sapiens	HUMAN15215 (CP2AD_HUMAN)
Homo sapiens	HUMAN15216 (CP2F1_HUMAN)
Homo sapiens	HUMAN16433 (CP1B1_HUMAN)
Homo sapiens	HUMAN16685 (CP26B_HUMAN)
Homo sapiens	HUMAN17137 (C27C1_HUMAN)
Homo sapiens	HUMAN17761 (CP27A_HUMAN)
Homo sapiens	HUMAN18691 (CP24A_HUMAN)
Homo sapiens	HUMAN22234 (CP2U1_HUMAN)
Homo sapiens	HUMAN22582 (CP4V2_HUMAN)
Homo sapiens	HUMAN25114 (CP2W1_HUMAN)
Homo sapiens	HUMAN25698 (CP51A_HUMAN)
Homo sapiens	HUMAN25801 (CP3A5_HUMAN)
Homo sapiens	HUMAN25804 (CP3A7_HUMAN)
Homo sapiens	HUMAN25805 (CP3A4_HUMAN)
Homo sapiens	HUMAN25809 (CP343_HUMAN)
Homo sapiens	HUMAN26189 (C9J8N6)
Homo sapiens	HUMAN27402 (Q4VAR0)
Homo sapiens	HUMAN27403 (C11B2_HUMAN)
Homo sapiens	HUMAN29587 (CP2R1_HUMAN)
Homo sapiens	HUMAN30179 (CP21A_HUMAN)
Homo sapiens	HUMAN30259 (Q16874)
Homo sapiens	HUMAN30431

## Sheet: CYP2C8
Species	Ortholog (n = 12)		OMA Group 139555 (n = 6)
Gorilla gorilla gorilla	GORGO02671 (G3QE29)		Taxon	Protein ID	Cross reference	Function annotation
Pan troglodytes	PANTR02305 (H2Q2B2)		Homo sapiens	HUMAN03347	UniProtKB/Swiss-Prot CP2C8_HUMAN	cytochrome P450, family 2, subfamily C, polypeptide 8 [Source:HGNC Symbol;Acc:2622]
Pongo abelii	PONAB00450 (H2NB34)		Gorilla gorilla gorilla	GORGO02671	UniProtKB/TrEMBL G3QE29	Uncharacterized protein [Source:UniProtKB/TrEMBL;Acc:G3QE29]
Nomascus leucogenys	NOMLE09177 (G1RRG3)		Pan troglodytes	PANTR02305	UniProtKB/TrEMBL H2Q2B2	cytochrome P450, family 2, subfamily C, polypeptide 8 [Source:HGNC Symbol;Acc:2622]
Macaca mulatta	MACMU22420 (F7AQ36)		Pongo abelii	PONAB00450	UniProtKB/TrEMBL H2NB34	cytochrome P450, family 2, subfamily C, polypeptide 8 [Source:HGNC Symbol;Acc:2622]
Callithrix jacchus	CALJA05211 (F7I7T9)		Nomascus leucogenys	NOMLE09177	UniProtKB/TrEMBL G1RRG3	cytochrome P450, family 2, subfamily C, polypeptide 8 [Source:HGNC Symbol;Acc:2622]
Musa acuminata subsp. malaccensis	MUSAM32522 (M0U259)		Monodelphis domestica	MONDO00504	UniProtKB/TrEMBL F7CGP7
Rattus norvegicus	RATNO01452 (D3ZDQ1)
Rattus norvegicus	RATNO01453 (D3Z7Y1)
Spermophilus tridecemlineatus	SPETR16928 (I3N8E4)
Dasypus novemcinctus	DASNO06749
Monodelphis domestica	MONDO00504 (F7CGP7)
Homo sapiens	HUMAN00970 (CP4B1_HUMAN)
Homo sapiens	HUMAN00972 (E7EVL8)
Homo sapiens	HUMAN00974 (CP4X1_HUMAN)
Homo sapiens	HUMAN00975 (CP4Z1_HUMAN)
Homo sapiens	HUMAN00976 (CP4AM_HUMAN)
Homo sapiens	HUMAN01093 (CP2J2_HUMAN)
Homo sapiens	HUMAN03327 (CP26C_HUMAN)
Homo sapiens	HUMAN03328 (CP26A_HUMAN)
Homo sapiens	HUMAN03344 (CP2CI_HUMAN)
Homo sapiens	HUMAN03345 (CP2CJ_HUMAN)
Homo sapiens	HUMAN03346 (CP2C9_HUMAN)
Homo sapiens	HUMAN03718 (CP2E1_HUMAN)
Homo sapiens	HUMAN06538 (CP27B_HUMAN)
Homo sapiens	HUMAN08750 (CP46A_HUMAN)
Homo sapiens	HUMAN09264 (CP19A_HUMAN)
Homo sapiens	HUMAN09537 (CP11A_HUMAN)
Homo sapiens	HUMAN09547 (CP1A1_HUMAN)
Homo sapiens	HUMAN09548 (CP1A2_HUMAN)
Homo sapiens	HUMAN14527 (CP4FN_HUMAN)
Homo sapiens	HUMAN14528 (CP4F3_HUMAN)
Homo sapiens	HUMAN14529 (CP4FC_HUMAN)
Homo sapiens	HUMAN14535 (CP4F2_HUMAN)
Homo sapiens	HUMAN14536 (CP4FB_HUMAN)
Homo sapiens	HUMAN15212 (CP2A6_HUMAN)
Homo sapiens	HUMAN15213 (CP2A7_HUMAN)
Homo sapiens	HUMAN15214 (CP2B6_HUMAN)
Homo sapiens	HUMAN15215 (CP2AD_HUMAN)
Homo sapiens	HUMAN15216 (CP2F1_HUMAN)
Homo sapiens	HUMAN15218 (CP2S1_HUMAN)
Homo sapiens	HUMAN16433 (CP1B1_HUMAN)
Homo sapiens	HUMAN16685 (CP26B_HUMAN)
Homo sapiens	HUMAN17137 (C27C1_HUMAN)
Homo sapiens	HUMAN17761 (CP27A_HUMAN)
Homo sapiens	HUMAN18691 (CP24A_HUMAN)
Homo sapiens	HUMAN22234 (CP2U1_HUMAN)
Homo sapiens	HUMAN22582 (CP4V2_HUMAN)
Homo sapiens	HUMAN25114 (CP2W1_HUMAN)
Homo sapiens	HUMAN25698 (CP51A_HUMAN)
Homo sapiens	HUMAN25801 (CP3A5_HUMAN)
Homo sapiens	HUMAN25804 (CP3A7_HUMAN)
Homo sapiens	HUMAN25805 (CP3A4_HUMAN)
Homo sapiens	HUMAN25809 (CP343_HUMAN)
Homo sapiens	HUMAN26189 (C9J8N6)
Homo sapiens	HUMAN27402 (Q4VAR0)
Homo sapiens	HUMAN27403 (C11B2_HUMAN)
Homo sapiens	HUMAN29587 (CP2R1_HUMAN)
Homo sapiens	HUMAN30179 (CP21A_HUMAN)
Homo sapiens	HUMAN30259 (Q16874)
Homo sapiens	HUMAN30431

## Sheet: CYP2C9
Species	Ortholog (n = 13)		OMA Group 137582 (n = 6)
Gorilla gorilla gorilla	GORGO02669 (G3RHD9)		Taxon	Protein ID	Cross reference	Function annotation
Pan troglodytes	PANTR02304 (H2Q2B1)		Homo sapiens	HUMAN03346	UniProtKB/Swiss-Prot CP2C9_HUMAN	cytochrome P450, family 2, subfamily C, polypeptide 9 [Source:HGNC Symbol;Acc:2623] pmp logo
Pongo abelii	PONAB00449 (H2NB33)		Gorilla gorilla gorilla	GORGO02669	UniProtKB/TrEMBL G3RHD9	Uncharacterized protein [Source:UniProtKB/TrEMBL;Acc:G3RHD9]
Nomascus leucogenys	NOMLE09176		Pan troglodytes	PANTR02304	UniProtKB/TrEMBL H2Q2B1	cytochrome P450, family 2, subfamily C, polypeptide 9 [Source:HGNC Symbol;Acc:2623]
Macaca mulatta	MACMU22418 (Q6GUQ6)		Pongo abelii	PONAB00449	UniProtKB/TrEMBL H2NB33	Uncharacterized protein [Source:UniProtKB/TrEMBL;Acc:H2NB33]
Macaca mulatta	MACMU22421 (F6XQK6)		Nomascus leucogenys	NOMLE09176	Ensembl ENSNLEP00000015806	cytochrome P450, family 2, subfamily C, polypeptide 9 [Source:HGNC Symbol;Acc:2623]
Rattus norvegicus	RATNO01452 (D3ZDQ1)		Macaca mulatta	MACMU22418	UniProtKB/TrEMBL Q6GUQ6	cytochrome P450, family 2, subfamily C, polypeptide 75 precursor [Source:RefSeq peptide;Acc:NP_001035301]
Rattus norvegicus	RATNO01453 (D3Z7Y1)
Dipodomys ordii	DIPOR02068
Spermophilus tridecemlineatus	SPETR16928 (I3N8E4)
Choloepus hoffmanni	CHOHO02804
Monodelphis domestica	MONDO00504 (F7CGP7)
Glycine max	SOYBN21897 (K7LCE0)
Homo sapiens	HUMAN00970 (CP4B1_HUMAN)
Homo sapiens	HUMAN00972 (E7EVL8)
Homo sapiens	HUMAN00974 (CP4X1_HUMAN)
Homo sapiens	HUMAN00975 (CP4Z1_HUMAN)
Homo sapiens	HUMAN00976 (CP4AM_HUMAN)
Homo sapiens	HUMAN01093 (CP2J2_HUMAN)
Homo sapiens	HUMAN03327 (CP26C_HUMAN)
Homo sapiens	HUMAN03328 (CP26A_HUMAN)
Homo sapiens	HUMAN03344 (CP2CI_HUMAN)
Homo sapiens	HUMAN03345 (CP2CJ_HUMAN)
Homo sapiens	HUMAN03347 (CP2C8_HUMAN)
Homo sapiens	HUMAN03718 (CP2E1_HUMAN)
Homo sapiens	HUMAN06538 (CP27B_HUMAN)
Homo sapiens	HUMAN08750 (CP46A_HUMAN)
Homo sapiens	HUMAN09264 (CP19A_HUMAN)
Homo sapiens	HUMAN09537 (CP11A_HUMAN)
Homo sapiens	HUMAN09547 (CP1A1_HUMAN)
Homo sapiens	HUMAN09548 (CP1A2_HUMAN)
Homo sapiens	HUMAN14527 (CP4FN_HUMAN)
Homo sapiens	HUMAN14528 (CP4F3_HUMAN)
Homo sapiens	HUMAN14529 (CP4FC_HUMAN)
Homo sapiens	HUMAN14535 (CP4F2_HUMAN)
Homo sapiens	HUMAN14536 (CP4FB_HUMAN)
Homo sapiens	HUMAN15212 (CP2A6_HUMAN)
Homo sapiens	HUMAN15213 (CP2A7_HUMAN)
Homo sapiens	HUMAN15214 (CP2B6_HUMAN)
Homo sapiens	HUMAN15215 (CP2AD_HUMAN)
Homo sapiens	HUMAN15216 (CP2F1_HUMAN)
Homo sapiens	HUMAN15218 (CP2S1_HUMAN)
Homo sapiens	HUMAN16433 (CP1B1_HUMAN)
Homo sapiens	HUMAN16685 (CP26B_HUMAN)
Homo sapiens	HUMAN17137 (C27C1_HUMAN)
Homo sapiens	HUMAN17761 (CP27A_HUMAN)
Homo sapiens	HUMAN18691 (CP24A_HUMAN)
Homo sapiens	HUMAN22234 (CP2U1_HUMAN)
Homo sapiens	HUMAN22582 (CP4V2_HUMAN)
Homo sapiens	HUMAN25114 (CP2W1_HUMAN)
Homo sapiens	HUMAN25698 (CP51A_HUMAN)
Homo sapiens	HUMAN25801 (CP3A5_HUMAN)
Homo sapiens	HUMAN25804 (CP3A7_HUMAN)
Homo sapiens	HUMAN25805 (CP3A4_HUMAN)
Homo sapiens	HUMAN25809 (CP343_HUMAN)
Homo sapiens	HUMAN26189 (C9J8N6)
Homo sapiens	HUMAN27402 (Q4VAR0)
Homo sapiens	HUMAN27403 (C11B2_HUMAN)
Homo sapiens	HUMAN29587 (CP2R1_HUMAN)
Homo sapiens	HUMAN30179 (CP21A_HUMAN)
Homo sapiens	HUMAN30259 (Q16874)
Homo sapiens	HUMAN30431

[truncated: 38 more sheets: CYP2C18, CYP2C19, CYP2E1, CYP2J2, CYP2R1, CYP2U1, CYP2W1, CYP3A4, CYP3A5, CYP3A7, CYP3A43, CYP4A22, CYP4B1, CYP4X1, CYP4Z1, CYP4F2, CYP4F3, CYP4F11, CYP4F12, CYP4F22 …]
