# Supplementary material for: Computational Identification of the Paralogs and Orthologs of Human Cytochrome P450 Superfamily and the Implication in Drug Discovery
Source: Int J Mol Sci. 2016 Jun 28;17(7):1020. doi: 10.3390/ijms17071020 (PMC4964396; doi:10.3390/ijms17071020)
Supplement: Supplementary file 1 [file ijms-17-01020-s001.zip › ijms-122120-Supplementary Materials/Table S6.xlsx]

## Sheet: CYP1A1
Column1	Column2	Column3	Column4	Column5
Gene ID	Gene Name/Gene Symbol/Ortholog	PANTHER Family/Subfamily	PANTHER Protein Class	Species
CANFA|Gene=CYP1A1|UniProtKB=P56590	Cytochrome P450 1A1;CYP1A1;ortholog	CYTOCHROME P450 1A1 (PTHR24299:SF8)	oxygenase	Canis familiaris
MACMU|Ensembl=ENSMMUG00000022481|UniProtKB=Q6GUR1	Cytochrome P450 1A1;CYP1A1;ortholog	CYTOCHROME P450 1A1 (PTHR24299:SF8)	oxygenase	Macaca mulatta
RAT|RGD=2458|UniProtKB=P00185	Cytochrome P450 1A1;Cyp1a1;ortholog	CYTOCHROME P450 1A1 (PTHR24299:SF8)	oxygenase	Rattus norvegicus
PANTR|Ensembl=ENSPTRG00000007280|UniProtKB=H2RDB0	Cytochrome P450;CYP1A1;ortholog	CYTOCHROME P450 1A1 (PTHR24299:SF8)	oxygenase	Pan troglodytes
FELCA|Ensembl=ENSFCAG00000002016|UniProtKB=Q5KQT7	Cytochrome P450 1A1;CYP1A1;ortholog	CYTOCHROME P450 1A1 (PTHR24299:SF8)	oxygenase	Felis catus
ORNAN|Ensembl=ENSOANG00000003553|UniProtKB=F7DQC8	Cytochrome P450;CYP1A1;ortholog	CYTOCHROME P450 1A1 (PTHR24299:SF8)	oxygenase	Ornithorhynchus anatinus
HUMAN|HGNC=2595|UniProtKB=P04798	Cytochrome P450 1A1;CYP1A1;ortholog	CYTOCHROME P450 1A1 (PTHR24299:SF8)	oxygenase	Homo sapiens
HORSE|Ensembl=ENSECAG00000013817|UniProtKB=F7DTB1	Cytochrome P450 (Fragment);CYP1A1;ortholog	CYTOCHROME P450 1A1 (PTHR24299:SF8)	oxygenase	Equus caballus
BOVIN|Ensembl=ENSBTAG00000001021|UniProtKB=F1MM10	Cytochrome P450 (Fragment);CYP1A1;ortholog	CYTOCHROME P450 1A1 (PTHR24299:SF8)	oxygenase	Bos taurus
PIG|Ensembl=ENSSSCG00000001906|UniProtKB=F1SIE9	Cytochrome P450;CYP1A1;ortholog	CYTOCHROME P450 1A1 (PTHR24299:SF8)	oxygenase	Sus scrofa
MOUSE|MGI=MGI=88588|UniProtKB=P00184	Cytochrome P450 1A1;Cyp1a1;ortholog	CYTOCHROME P450 1A1 (PTHR24299:SF8)	oxygenase	Mus musculus
XENTR|Gene=Xenbase=XB-GENE-990173|UniProtKB=F6RQD5	Cytochrome P450 (Fragment);cyp1a1;ortholog	CYTOCHROME P450 1A1 (PTHR24299:SF8)	oxygenase	Xenopus tropicalis
MONDO|Ensembl=ENSMODG00000002241|UniProtKB=F7DFG2	Cytochrome P450;CYP1A1;ortholog	CYTOCHROME P450 1A4 (PTHR24299:SF6)	oxygenase	Monodelphis domestica
CHICK|Ensembl=ENSGALG00000001320|UniProtKB=F1NMG8	Cytochrome P450 (Fragment);CYP1A1;ortholog	CYTOCHROME P450 1A1 (PTHR24299:SF8)	oxygenase	Gallus gallus

## Sheet: CYP1A2
Column1	Column2	Column3	Column4	Column5
Gene ID	Gene Name/Gene Symbol/Ortholog	PANTHER Family/Subfamily	PANTHER Protein Class	Species
MOUSE|MGI=MGI=88589|UniProtKB=P00186	Cytochrome P450 1A2;Cyp1a2;ortholog	CYTOCHROME P450 1A2 (PTHR24299:SF7)	oxygenase	Mus musculus
FELCA|Gene=CYP1A2|UniProtKB=Q5KQT6	Cytochrome P450 1A2;CYP1A2;ortholog	CYTOCHROME P450 1A2 (PTHR24299:SF7)	oxygenase	Felis catus
HORSE|Ensembl=ENSECAG00000008153|UniProtKB=F6RNE0	Cytochrome P450 (Fragment);CYP1A2;ortholog	CYTOCHROME P450 1A2 (PTHR24299:SF7)	oxygenase	Equus caballus
PIG|Ensembl=ENSSSCG00000001901|UniProtKB=F1SJ26	Cytochrome P450;CYP1A2;ortholog	CYTOCHROME P450 1A2 (PTHR24299:SF7)	oxygenase	Sus scrofa
PANTR|Ensembl=ENSPTRG00000007281|UniProtKB=H2Q9T0	Cytochrome P450;CYP1A2;ortholog	CYTOCHROME P450 1A2 (PTHR24299:SF7)	oxygenase	Pan troglodytes
CANFA|Gene=CYP1A2|UniProtKB=P56592	Cytochrome P450 1A2;CYP1A2;ortholog	CYTOCHROME P450 1A2 (PTHR24299:SF7)	oxygenase	Canis familiaris
BOVIN|Ensembl=ENSBTAG00000000085|UniProtKB=F1MHN9	Cytochrome P450;CYP1A2;ortholog	CYTOCHROME P450 1A2 (PTHR24299:SF7)	oxygenase	Bos taurus
CHICK|Gene=CYP1A2|UniProtKB=Q01741	Cytochrome P450 1A2 (Fragment);CYP1A2;ortholog	CYTOCHROME P450 1A1 (PTHR24299:SF8)	oxygenase	Gallus gallus
HUMAN|HGNC=2596|UniProtKB=P05177	Cytochrome P450 1A2;CYP1A2;ortholog	CYTOCHROME P450 1A2 (PTHR24299:SF7)	oxygenase	Homo sapiens
RAT|RGD=2459|UniProtKB=P04799	Cytochrome P450 1A2;Cyp1a2;ortholog	CYTOCHROME P450 1A2 (PTHR24299:SF7)	oxygenase	Rattus norvegicus

## Sheet: CYP1B1
Column1	Column2	Column3	Column4	Column5
Gene ID	Gene Name/Gene Symbol/Ortholog	PANTHER Family/Subfamily	PANTHER Protein Class	Species
MOUSE|MGI=MGI=88590|UniProtKB=Q64429	Cytochrome P450 1B1;Cyp1b1;ortholog	CYTOCHROME P450 1B1 (PTHR24299:SF0)	oxygenase	Mus musculus
HORSE|Ensembl=ENSECAG00000019442|UniProtKB=F7E336	Uncharacterized protein;CYP1B1;ortholog	CYTOCHROME P450 1B1 (PTHR24299:SF0)	oxygenase	Equus caballus
CHICK|Ensembl=ENSGALG00000004501|UniProtKB=E1C0Q3	Uncharacterized protein;CYP1B1;ortholog	SUBFAMILY NOT NAMED (PTHR24299:SF4)	oxygenase	Gallus gallus
CANFA|Ensembl=ENSCAFG00000006164|UniProtKB=F6XWZ4	Uncharacterized protein;CYP1B1;ortholog	CYTOCHROME P450 1B1 (PTHR24299:SF0)	oxygenase	Canis familiaris
RAT|RGD=2460|UniProtKB=Q64678	Cytochrome P450 1B1;Cyp1b1;ortholog	CYTOCHROME P450 1B1 (PTHR24299:SF0)	oxygenase	Rattus norvegicus
ANOCA|Ensembl=ENSACAG00000008454|UniProtKB=G1KHT6	Uncharacterized protein;CYP1B1;ortholog	CYTOCHROME P450 1B1 (PTHR24299:SF0)	oxygenase	Anolis carolinensis
FELCA|Ensembl=ENSFCAG00000026376|UniProtKB=M3XDH9	Uncharacterized protein (Fragment);CYP1B1;ortholog	CYTOCHROME P450 1B1 (PTHR24299:SF0)	oxygenase	Felis catus
DANRE|ZFIN=ZDB-GENE-030902-1|UniProtKB=B8JKD5	Cytochrome P450;cyp1b1;ortholog	CYTOCHROME P450 1B1 (PTHR24299:SF0)	oxygenase	Danio rerio
HUMAN|HGNC=2597|UniProtKB=Q16678	Cytochrome P450 1B1;CYP1B1;ortholog	CYTOCHROME P450 1B1 (PTHR24299:SF0)	oxygenase	Homo sapiens
PANTR|Ensembl=ENSPTRG00000011843|UniProtKB=H2QHS0	Cytochrome P450, family 1, subfamily B, polypeptide 1;CYP1B1;ortholog	CYTOCHROME P450 1B1 (PTHR24299:SF0)	oxygenase	Pan troglodytes
BOVIN|Ensembl=ENSBTAG00000010531|UniProtKB=F1MNG1	Uncharacterized protein;CYP1B1;ortholog	CYTOCHROME P450 1B1 (PTHR24299:SF0)	oxygenase	Bos taurus
MACMU|Ensembl=ENSMMUG00000013945|UniProtKB=F6SEA8	Cytochrome P450 1B1;CYP1B1;ortholog	CYTOCHROME P450 1B1 (PTHR24299:SF0)	oxygenase	Macaca mulatta
ORNAN|Ensembl=ENSOANG00000004755|UniProtKB=F7FV72	Uncharacterized protein (Fragment);CYP1B1;ortholog	CYTOCHROME P450 1B1 (PTHR24299:SF0)	oxygenase	Ornithorhynchus anatinus
MONDO|Ensembl=ENSMODG00000008486|UniProtKB=F7G461	Uncharacterized protein;CYP1B1;ortholog	CYTOCHROME P450 1B1 (PTHR24299:SF0)	oxygenase	Monodelphis domestica
XENTR|Gene=Xenbase=XB-GENE-951460|UniProtKB=F7BT37	Uncharacterized protein;cyp1b1;ortholog	CYTOCHROME P450 1B1 (PTHR24299:SF0)	oxygenase	Xenopus tropicalis

## Sheet: CYP2A6
Column1	Column2	Column3	Column4	Column5
Gene ID	Gene Name/Gene Symbol/Ortholog	PANTHER Family/Subfamily	PANTHER Protein Class	Species
MACMU|Ensembl=ENSMMUG00000021068|UniProtKB=F7GYG0	Uncharacterized protein;LOC723754;ortholog	CYTOCHROME P450 2A6 (PTHR24300:SF186)		Macaca mulatta
HUMAN|HGNC=2610|UniProtKB=P11509	Cytochrome P450 2A6;CYP2A6;ortholog	CYTOCHROME P450 2A6 (PTHR24300:SF186)		Homo sapiens
XENTR|Gene=Xenbase=XB-GENE-1007450|UniProtKB=F6WDF2	Uncharacterized protein (Fragment);cyp2a6;ortholog	CYTOCHROME P450, FAMILY 2, SUBFAMILY G, POLYPEPTIDE 1 (PTHR24300:SF90)		Xenopus tropicalis

## Sheet: CYP2A7
Column1	Column2	Column3	Column4	Column5
Gene ID	Gene Name/Gene Symbol/Ortholog	PANTHER Family/Subfamily	PANTHER Protein Class	Species
HUMAN|HGNC=2611|UniProtKB=P20853	Cytochrome P450 2A7;CYP2A7;ortholog	CYTOCHROME P450 2A7 (PTHR24300:SF173)		Homo sapiens
CANFA|Ensembl=ENSCAFG00000031823|UniProtKB=L7N070	Uncharacterized protein;CYP2A7;ortholog	CYTOCHROME P450 2A13 (PTHR24300:SF180)		Canis familiaris
PANTR|Ensembl=ENSPTRG00000033800|UniProtKB=H2RCA4	Uncharacterized protein;CYP2A7;ortholog	CYTOCHROME P450 2A7 (PTHR24300:SF173)		Pan troglodytes

## Sheet: CYP2A13
Column1	Column2	Column3	Column4	Column5
Gene ID	Gene Name/Gene Symbol/Ortholog	PANTHER Family/Subfamily	PANTHER Protein Class	Species
BOVIN|Ensembl=ENSBTAG00000047815|UniProtKB=G3MYH2	Uncharacterized protein;CYP2A13;ortholog	CYTOCHROME P450 2A13 (PTHR24300:SF180)		Bos taurus
XENTR|Gene=Xenbase=XB-GENE-5892286|UniProtKB=F7A051	Uncharacterized protein;cyp2a13;ortholog	CYTOCHROME P450, FAMILY 2, SUBFAMILY G, POLYPEPTIDE 1 (PTHR24300:SF90)		Xenopus tropicalis
CHICK|Ensembl=ENSGALG00000003917|UniProtKB=F1P2F9	Uncharacterized protein (Fragment);CYP2A13;ortholog	CYTOCHROME P450 2AA2 (PTHR24300:SF128)		Gallus gallus
HUMAN|HGNC=2608|UniProtKB=Q16696	Cytochrome P450 2A13;CYP2A13;ortholog	CYTOCHROME P450 2A13 (PTHR24300:SF180)		Homo sapiens
CANFA|Ensembl=ENSCAFG00000032339|UniProtKB=F1PG40	Uncharacterized protein (Fragment);CYP2A13;ortholog	CYTOCHROME P450 2A13 (PTHR24300:SF180)		Canis familiaris
HORSE|Ensembl=ENSECAG00000002693|UniProtKB=F6W7E6	Uncharacterized protein;CYP2A13;ortholog	CYTOCHROME P450 2A13 (PTHR24300:SF180)		Equus caballus

## Sheet: CYP2B6
Column1	Column2	Column3	Column4	Column5
Gene ID	Gene Name/Gene Symbol/Ortholog	PANTHER Family/Subfamily	PANTHER Protein Class	Species
HUMAN|HGNC=2615|UniProtKB=P20813	Cytochrome P450 2B6;CYP2B6;ortholog	CYTOCHROME P450 2B6 (PTHR24300:SF153)		Homo sapiens
CANFA|Ensembl=ENSCAFG00000005052|UniProtKB=F1PNK2	Uncharacterized protein;CYP2B6;ortholog	CYTOCHROME P450 2B6 (PTHR24300:SF153)		Canis familiaris
BOVIN|Ensembl=ENSBTAG00000003871|UniProtKB=F1MN98	Uncharacterized protein;CYP2B6;ortholog	CYTOCHROME P450 2B6 (PTHR24300:SF153)		Bos taurus
PANTR|Ensembl=ENSPTRG00000033855|UniProtKB=H2QGD4	Uncharacterized protein;CYP2B6;ortholog	CYTOCHROME P450 2B6 (PTHR24300:SF153)		Pan troglodytes

## Sheet: CYP2F1
Column1	Column2	Column3	Column4	Column5
Gene ID	Gene Name/Gene Symbol/Ortholog	PANTHER Family/Subfamily	PANTHER Protein Class	Species
HORSE|Ensembl=ENSECAG00000007161|UniProtKB=F7E469	Uncharacterized protein;CYP2F1;ortholog	CYTOCHROME P450 2F1 (PTHR24300:SF163)		Equus caballus
BOVIN|Ensembl=ENSBTAG00000046805|UniProtKB=G3MYW0	Uncharacterized protein (Fragment);CYP2F1;ortholog	CYTOCHROME P450 2F1 (PTHR24300:SF163)		Bos taurus
ANOCA|Ensembl=ENSACAG00000026791|UniProtKB=H9GS66	Uncharacterized protein;CYP2F1;ortholog	PROTEIN CYP2T4 (PTHR24300:SF84)		Anolis carolinensis
ORNAN|Ensembl=ENSOANG00000000852|UniProtKB=F6YJ27	Uncharacterized protein (Fragment);CYP2F1;ortholog	SUBFAMILY NOT NAMED (PTHR24300:SF156)		Ornithorhynchus anatinus
CANFA|Ensembl=ENSCAFG00000023821|UniProtKB=E2RJX5	Uncharacterized protein;CYP2F1;ortholog	CYTOCHROME P450 2F1 (PTHR24300:SF163)		Canis familiaris
PIG|Ensembl=ENSSSCG00000002994|UniProtKB=F1RHC0	Uncharacterized protein (Fragment);CYP2F1;ortholog	CYTOCHROME P450 2F1 (PTHR24300:SF163)		Sus scrofa
HUMAN|HGNC=2632|UniProtKB=P24903	Cytochrome P450 2F1;CYP2F1;ortholog	CYTOCHROME P450 2F1 (PTHR24300:SF163)		Homo sapiens
FELCA|Ensembl=ENSFCAG00000027930|UniProtKB=M3WWL3	Uncharacterized protein (Fragment);CYP2F1;ortholog	CYTOCHROME P450 2F1 (PTHR24300:SF163)		Felis catus
MONDO|Ensembl=ENSMODG00000007993|UniProtKB=F7D5B1	Uncharacterized protein (Fragment);CYP2F1;ortholog	CYTOCHROME P450 2F1 (PTHR24300:SF163)		Monodelphis domestica
MACMU|Ensembl=ENSMMUG00000028758|UniProtKB=F6Z185	Uncharacterized protein (Fragment);CYP2F1;ortholog	PROTEIN CYP2T4 (PTHR24300:SF84)		Macaca mulatta

## Sheet: CYP2S1
Column1	Column2	Column3	Column4	Column5
Gene ID	Gene Name/Gene Symbol/Ortholog	PANTHER Family/Subfamily	PANTHER Protein Class	Species
HUMAN|HGNC=15654|UniProtKB=Q96SQ9	Cytochrome P450 2S1;CYP2S1;ortholog	CYTOCHROME P450 2S1 (PTHR24300:SF23)		Homo sapiens
MONDO|Ensembl=ENSMODG00000008416|UniProtKB=F7B887	Uncharacterized protein;CYP2S1;ortholog	CYTOCHROME P450 2S1 (PTHR24300:SF23)		Monodelphis domestica
FELCA|Ensembl=ENSFCAG00000013094|UniProtKB=M3WI78	Uncharacterized protein (Fragment);CYP2S1;ortholog	CYTOCHROME P450 2S1 (PTHR24300:SF23)		Felis catus
PANTR|Ensembl=ENSPTRG00000011017|UniProtKB=H2QGD7	Uncharacterized protein;CYP2S1;ortholog	CYTOCHROME P450 2S1 (PTHR24300:SF23)		Pan troglodytes
BOVIN|Ensembl=ENSBTAG00000018240|UniProtKB=F1MC08	Uncharacterized protein (Fragment);CYP2S1;ortholog	CYTOCHROME P450 2S1 (PTHR24300:SF23)		Bos taurus
CANFA|Ensembl=ENSCAFG00000005049|UniProtKB=E2RK34	Uncharacterized protein;CYP2S1;ortholog	CYTOCHROME P450 2S1 (PTHR24300:SF23)		Canis familiaris
RAT|RGD=1306078|UniProtKB=D4A820	Cytochrome P450, family 2, subfamily s, polypeptide 1;Cyp2s1;ortholog	CYTOCHROME P450 2S1 (PTHR24300:SF23)		Rattus norvegicus
HORSE|Ensembl=ENSECAG00000009026|UniProtKB=F6Q1P5	Uncharacterized protein (Fragment);CYP2S1;ortholog	CYTOCHROME P450 2S1 (PTHR24300:SF23)		Equus caballus
MOUSE|MGI=MGI=1921384|UniProtKB=Q9DBX6	Cytochrome P450 2S1;Cyp2s1;ortholog	CYTOCHROME P450 2S1 (PTHR24300:SF23)		Mus musculus

## Sheet: CYP2C8
Column1	Column2	Column3	Column4	Column5
Gene ID	Gene Name/Gene Symbol/Ortholog	PANTHER Family/Subfamily	PANTHER Protein Class	Species
HUMAN|HGNC=2622|UniProtKB=P10632	Cytochrome P450 2C8;CYP2C8;ortholog	CYTOCHROME P450 2C8 (PTHR24300:SF187)		Homo sapiens
MACMU|Ensembl=ENSMMUG00000000124|UniProtKB=F7AQ36	Uncharacterized protein;CYP2C8;ortholog	CYTOCHROME P450 2C8 (PTHR24300:SF187)		Macaca mulatta
PANTR|Ensembl=ENSPTRG00000002781|UniProtKB=H2Q2B2	Uncharacterized protein;CYP2C8;ortholog	CYTOCHROME P450 2C8 (PTHR24300:SF187)		Pan troglodytes

[truncated: 47 more sheets: CYP2C9, CYP2C18, CYP2C19, CYP2D6, CYP2D7, CYP2E1, CYP2J2, CYP2R1, CYP2U1, CYP2W1, CYP3A4, CYP3A5, CYP3A7, CYP3A43, CYP4A11, CYP4A22, CYP4B1, CYP4X1, CYP4Z1, CYP4F2 …]
