# Supplementary material for: Computational Identification of the Paralogs and Orthologs of Human Cytochrome P450 Superfamily and the Implication in Drug Discovery
Source: Int J Mol Sci. 2016 Jun 28;17(7):1020. doi: 10.3390/ijms17071020 (PMC4964396; doi:10.3390/ijms17071020)
Supplement: Supplementary file 1 [file ijms-17-01020-s001.zip › ijms-122120-Supplementary Materials/Table S7.xlsx]

## Sheet: CYP1A1
Ortholog	Organism
CYP1A1	Callithrix jacchus
CYP1A1	Pongo abelii
CYP1A1	Mustela putorius furo
CYP1A1	Xenopus (Silurana) tropicalis
CYP1A1	Sus scrofa
CYP1A1	Mus musculus
CYP1A2	Mus musculus
ENSNLEG00000014583	Nomascus leucogenys

## Sheet: CYP1A2
Ortholog	Organism
CYP1A2	Tetraodon nigroviridis
CYP1A2	Canis lupus familiaris
ENSNLEG00000014596	Nomascus leucogenys
ENSLAFG00000025987	Loxodonta africana
CYP1A1	Mus musculus
CYP1A2	Mus musculus
CYP1A2	Callithrix jacchus
CYP1A2	Bos taurus

## Sheet: CYP1B1
Ortholog	Organism
ENSGALG00000010556	Gallus gallus
CYP1B1	Xenopus (Silurana) tropicalis
CYP1B1	Oryzias latipes
ENSSSCG00000030456	Sus scrofa
CYP1B1	Mus musculus
CYP1B1	Latimeria chalumnae
CYP1B1	Takifugu rubripes
CYP1B1	Macropus eugenii

## Sheet: CYP2A6
Ortholog	Organism
CYP2A6	Sus scrofa
CYP2A6	Xenopus (Silurana) tropicalis
ENSSSCG00000022808	Sus scrofa
CYP2A24	Macaca mulatta
CYP2A6	Gorilla gorilla
CYP2A23	Macaca mulatta
CYP2A6	Homo sapiens
CYP105Q4	Mycobacterium sp. JDM601

## Sheet: CYP2A7
Column1	Column2
Ortholog	Organism
CYP2A7	Canis lupus familiaris
CYP2A7	Pan troglodytes
CYP2A7	Homo sapiens
CYP105Q4	Mycobacterium sp. JDM601
BRA029224	Brassica rapa
RPDX1_0258	Rhodopseudomonas palustris DX-1
ENSOGAG00000024757	Otolemur garnettii
A4S6S0	Ostreococcus lucimarinus CCE9901

## Sheet: CYP2A13
Column1	Column2
Ortholog	Organism
ENSXETG00000009665	Xenopus (Silurana) tropicalis
CYP2A7	Canis lupus familiaris
CYP2A6	Xenopus (Silurana) tropicalis
CYP2A13	Xenopus (Silurana) tropicalis
CYP2A13	Canis lupus familiaris
CYP2A13	Equus caballus
CYP2A13	Homo sapiens
CYP2A13	Gorilla gorilla

## Sheet: CYP2B6
Column1	Column2
Ortholog	Organism
CYP2B6	Sarcophilus harrisii
CYP2B6	Echinops telfairi
CYP2B6	Myotis lucifugus
CYP2B6	Equus caballus
CYP2B6	Procavia capensis
CYP2B6	Mustela putorius furo
CYP2B6	Macaca mulatta
CYP2B6	Callithrix jacchus

## Sheet: CYP2F1
Column1	Column2
Ortholog	Organism
CYP2F1	Oryzias latipes
CYP2F1	Xiphophorus maculatus
CYP2F1	Ictidomys tridecemlineatus
CYP2F1	Mustela putorius furo
ENSSSCG00000002994	Sus scrofa
CYP2F1	Sarcophilus harrisii
ENSCJAG00000034902	Callithrix jacchus
BT.62315	Bos taurus

## Sheet: CYP2S1
Column1	Column2
Ortholog	Organism
CYP2S1	Otolemur garnettii
CYP2S1	Canis lupus familiaris
CYP2S1	Ailuropoda melanoleuca
CYP2S1	Tupaia belangeri
CYP2S1	Mustela putorius furo
CYP2S1	Felis catus
CYP2S1	Ornithorhynchus anatinus
CYP2F1	Tetraodon nigroviridis

## Sheet: CYP2C8
Column1	Column2
Ortholog	Organism
CYP2C8	Homo sapiens
CYP2C8	Pongo abelii
CYP2C8	Pan troglodytes
CYP2C8.2	Xenopus (Silurana) tropicalis
ENSNLEG00000013031	Nomascus leucogenys
CYP2C8	Macaca mulatta
CYP2C8	Callithrix jacchus
CYP2C8	Gorilla gorilla

[truncated: 47 more sheets: CYP2C9, CYP2C18, CYP2C19, CYP2D6, CYP2D7, CYP2E1, CYP2J2, CYP2R1, CYP2U1, CYP2W1, CYP3A4, CYP3A5, CYP3A7, CYP3A43, CYP4A11, CYP4A22, CYP4B1, CYP4X1, CYP4Z1, CYP4F2 …]
